# Supplementary material for: Evolution of metabolite and volatile compounds in Chinese bayberry during juice processing, fermentation, and distillation
Source: Food Chem X. 2026 Jun 15;37:104108. doi: 10.1016/j.fochx.2026.104108 (PMC13312553; doi:10.1016/j.fochx.2026.104108)
Supplement: Supplementary file 2 — Supplementary material 2 [file mmc2.xlsx]

## Sheet: Table S1
Table S1. Sensory evaluation standards of Chinese bayberry distilled liquor.
Factor	Sensory evaluation
Appearance (10 Points)	Score	0-2	2-4	4-6	6-8	8-10
	Grade	Severely defective - significant quality deterioration	Defective - indicates filtration issues or contamination	Acceptable quality - minor processing/storage artifacts	High quality - meets premium visual standards	Optimal quality - exhibits perfect clarity and light reflection
	Description	Moderately turbid, with loss of gloss.	Containing inclusions, slightly hazy	Clear to slightly hazy, with minimal sediment	Clear and transparent, glossy, without detectable suspended matter	Clear and transparent, with distinct gloss
Aroma (30 Points)	Score	0-6	6-12	12-18	18-24	24-30
	Grade	Defective - unacceptable aromatic profile	Substandard - either lacking characteristic aromas or showing faults	Standard quality - basic aromatic profile with no defects	High quality - characteristic aromas present without flaws	Premium quality - demonstrates a perfect balance of varietal and fermentation aromas
	Description	Off-odors	Fruit and spirit aromas, or presents, disagreeable odors	Fruit notes and spirit aroma, free of off-odors	Distinct bayberry fruit aroma and pure spirit bouquet	Fresh bayberry fruit aroma with mellow, elegant, and harmonious spirit character
Taste (40 Points)	Score	0-8	8-16	16-24	24-32	32-40
	Grade	Defective – unacceptable sensory profile	Substandard – poor structure or noticeable flaws	Standard quality – acceptable but lacks depth	High quality – harmonious taste but slightly less complex than premium	Premium quality – excellent flavor integration and mouthfeel
	Description	Exhibits excessive acidity, astringency, bitterness, or flatness, along with off-flavors	Thin and unbalanced in body, with other notable defects	Mellow and clean-tasting, with balanced sweet-sour character and free of off-flavors	Smooth and refreshing mouthfeel, with balanced sweet-sour notes	Possesses a pure, fresh, and pleasantly crisp taste, with a full-bodied profile and well-balanced sweet-sour harmony
Typicality (20 Points)	Score	0-20
	Description	Evaluation of typicality, perfection, distinctive character, and flawless elegance

## Sheet: Table S2
Table S2. Fruit quality indexes for three Chinese bayberry varieties at harvest.
Indexes	Biqi	Dongkui	Xiazhihong
L*	13.25±2.04 b	16.64±2.57 b	25.08±2.11 a
a*	5.49±1.54 b	6.13±2.15 b	12.40±1.90 a
b*	1.46±0.83 c	2.97±0.98 b	3.17±0.97 a
C*	6.27±1.74 b	7.49±2.18 b	12.60±1.99 a
h°	0.49±0.10 a	0.54±0.34 a	0.30±0.14 b
Total anthocyanin content	0.94±0.11 a	0.71±0.09 b	0.39±0.13 c
TSS	9.95±1.01 c	12.80±0.61 a	11.27±0.49 b
TA	0.96±0.14 c	1.21±0.16 b	1.55±0.19 a
TSS/TA	10.39 a	10.58 a	7.27 b
Sucrose	59.12±1.92 b	73.75±3.53 a	57.32±1.61 b
Fructose	15.83±2.60 a	18.68±1.65 a	14.72±3.00 a
Glucose	13.98±0.96 a	14.8±1.81 a	13.84±1.54 a
Citric acid	9.11±0.05 c	10.17±0.13 b	11.45±0.35 a
Malic acid	0.65±0.07 b	0.89±0.11 a	0.88±0.09 a
Tartaric acid	0.22±0.04 b	0.31±0.08 a	0.23±0.03 b
Ascorbic acid	0.15±0.03 a	0.11±0.02 b	0.17±0.01 a
The values are expressed as the mean ± standard deviation (SD), and different letters indicate significant differences (p < 0.05) (as assessed by Duncan's multiple range test) between the three varieties. The units for each index were as follows: Fruit weight (g), Fruit length and diameter (mm), TSS (Brix), TA (%), Sugars, acids, and total anthocyanin content (mg/g FW: milligrams per gram fresh f…

## Sheet: Table S3
Table S3. List of key acid and sugar components in the processed juice of three Chinese bayberry varieties
Compounds	Category	Formula	CAS	Platform	Abundance			Type		Abundance			Type		Abundance			Type
					BQ-J	BQ-F	BQ-D	BQ-F vs BQ-J	BQ-D vs BQ-F	DK-J	DK-F	DK-D	DK-F vs DK-J	DK-D vs DK-F	XZH-J	XZH-F	XZH-D	XZH-F vs XZH-J	XZH-D vs XZH-F
Citric acid	Acids	C6H8O7	77-92-9	UPLC-MS/MS	4781894.22 ± 210754.34	12781171.15 ± 5879013.71	109362.66 ± 7233.29	Insig	Down	5137515.99 ± 451182.78	11029061.79 ± 8381848.34	811397.95 ± 573020.84	Insig	Insig	4545968.88 ± 214052.02	15952586.96 ± 6774899.32	158036.05 ± 17746.36	Insig	Down
L-Malic acid		C4H6O5	97-67-6	UPLC-MS/MS	23830992.23 ± 2045741.88	27929413.29 ± 3369556.83	554705.07 ± 193979.96	Insig	Down	40383361.32 ± 4492325.07	55002168.94 ± 659984.60	4379435.91 ± 4063502.72	Insig	Insig	17090602.04 ± 3346049.92	27929413.29 ± 3369556.83	554705.07 ± 193979.96	Insig	Down
L-Tartaric acid		C4H6O6	87-69-4	UPLC-MS/MS	88420.92 ± 8389.66	88209.42 ± 7246.56	8498.86 ± 1677.71	Insig	Down	74953.80 ± 7031.57	79163.82 ± 10793.07	39706.77 ± 15662.29	Insig	Insig	98572.83 ± 12247.64	88209.42 ± 7246.56	8498.86 ± 1677.71	Insig	Down
Heptanoic acid		C7H14O2	111-14-8	GC-MS	9.00 ± 0.00	57076.33 ± 1771.14	509080.93 ± 11450.52	Up	Insig	9.00 ± 0.00	59072.71 ± 2086.57	388447.48 ± 25477.86	Up	Up	9.00 ± 0.00	54922.66 ± 1745.04	371245.85 ± 70818.24	Up	Up
Hexanoic acid		C6H12O2	142-62-1	GC-MS	9.00 ± 0.00	165575.02 ± 33309.85	6005706.61 ± 194863.64	Up	Up	9.00 ± 0.00	324914.13 ± 74514.88	10775549.63 ± 789058.69	Up	Up	9.00 ± 0.00	227758.44 ± 7750.52	6888700.12 ± 1172908.44	Up	Up
Octanoic acid		C8H16O2	124-07-2	GC-MS	9.00 ± 0.00	269016.30 ± 64551.39	43384716.92 ± 385555.54	Up	Up	9.00 ± 0.00	521392.41 ± 27368.28	54839990.15 ± 1042702.98	Up	Up	9.00 ± 0.00	365832.46 ± 51106.56	36883030.88 ± 4460940.83	Up	Up
Valproic acid		C8H16O2	99-66-1	GC-MS	9.00 ± 0.00	130.31 ± 24.96	7146.49 ± 901.23	Up	Up	9.00 ± 0.00	3618.29 ± 3090.82	10649.15 ± 1547.77	Up	Insig	9.00 ± 0.00	126.69 ± 59.83	3507.77 ± 515.10	Up	Up
2-Octenoic acid		C8H14O2	1470-50-4	GC-MS	9.00 ± 0.00	19288662.25 ± 869449.87	6294961.60 ± 1319953.23	Up	Down	9.00 ± 0.00	12133295.88 ± 998498.02	4149775.23 ± 578554.82	Up	Down	9.00 ± 0.00	18708429.68 ± 1554616.72	6787945.02 ± 2393472.58	Up	Down
P-Tolylacetic acid		C9H10O2	622-47-9	GC-MS	9.00 ± 0.00	4136.92 ± 144.89	276508.03 ± 91609.10	Up	Up	9.00 ± 0.00	5762.18 ± 343.48	140131.14 ± 36193.78	Up	Up	9.00 ± 0.00	1766.90 ± 158.64	20964.23 ± 3270.87	Up	Up
4-methoxy benzoic acid		C8H8O3	100-09-4	GC-MS	9.00 ± 0.00	7287398.31 ± 1147467.64	1101173.74 ± 267518.60	Up	Down	9.00 ± 0.00	24081.42 ± 1697.31	754706.77 ± 224290.93	Up	Up	9.00 ± 0.00	12735.52 ± 3012.56	118262.57 ± 30898.14	Up	Up
D-Maltose	Sugars	C12H22O11	69-79-4	UPLC-MS/MS	17472117.97 ± 800290.39	405803.82 ± 22121.46	323285.79 ± 194290.41	Down	Insig	21540289.29 ± 5058132.49	228285.81 ± 21059.31	477262.05 ± 100029.66	Down	Up	24979261.91 ± 1876828.08	410438.48 ± 28628.95	230184.25 ± 28049.74	Down	Insig
D-Sucrose		C12H22O11	57-50-1	UPLC-MS/MS	20096841.13 ± 2088989.89	161398.11 ± 19377.67	289916.68 ± 97674.01	Down	Insig	23284611.63 ± 2084959.21	124577.49 ± 6106.83	311256.20 ± 20705.35	Down	Up	22425470.43 ± 4327635.62	170528.73 ± 10388.54	240335.87 ± 10130.59	Down	Insig
D-Ribose		C5H10O5	50-69-1	UPLC-MS/MS	109478.80 ± 43686.92	152941.35 ± 7548.41	5105.58 ± 3142.75	Insig	Down	118771.02 ± 12568.39	216942.23 ± 42631.30	12740.25 ± 11170.08	Insig	Down	111593.46 ± 8656.73	115596.14 ± 6134.19	4249.66 ± 3432.32	Insig	Down
D-Fructose		C6H12O6	57-48-7	UPLC-MS/MS	2564698.17 ± 319944.27	1225706.45 ± 88788.83	5186673.37 ± 250565.05	Down	Up	5304414.14 ± 955664.88	705043.05 ± 115351.29	5535708.18 ± 916342.38	Down	Up	7517234.96 ± 521386.68	2015851.65 ± 159289.21	5210337.07 ± 164992.95	Down	Up
D-Mannose		C6H12O6	3458-28-4	UPLC-MS/MS	3318002.03 ± 125242.47	1573132.57 ± 213253.47	5296782.79 ± 862638.41	Down	Up	6887626.31 ± 881520.73	953847.65 ± 125146.27	6747200.93 ± 1053573.86	Down	Up	9090020.32 ± 1200677.99	2523963.71 ± 262500.10	5132998.54 ± 601077.48	Down	Up
D-Galactose		C6H12O6	59-23-4	UPLC-MS/MS	3299792.39 ± 282711.42	1739045.10 ± 185528.78	5866322.69 ± 573556.34	Insig	Up	6825765.17 ± 630552.71	1047958.13 ± 163158.65	7004042.76 ± 1068091.92	Down	Up	9244247.31 ± 1285034.52	2511129.70 ± 9163.94	5944001.78 ± 524294.28	Down	Up
D-Glucose		C6H12O6	50-99-7	UPLC-MS/MS	2629608.00 ± 196294.95	1281047.99 ± 147613.47	4911428.01 ± 616563.95	Down	Up	5156092.97 ± 880468.31	903694.73 ± 115379.28	5360459.41 ± 904074.63	Down	Up	7514284.38 ± 922002.46	1990182.11 ± 126114.90	4697864.56 ± 409105.77	Down	Up
BQ-J: ‘Biqi’ fresh juice, DK-J: ‘Dongkui’ fresh juice, and XZH-J: ‘Xiazhihong’ fresh juice. BQ-F: ‘Biqi’ fermented juice, DK-F: ‘Dongkui’ fermented juice, and XZH-F: ‘Xiazhihong’ fermented juice. BQ-D: ‘Biqi’ distilled liquor, DK-D: ‘Dongkui’ distilled liquor, and XZH-D: ‘Xiazhihong’ distilled liquor.

## Sheet: Table S4
Table S4. List of key differentially volatile components in the fermented juice of three Chinese bayberry varieties
Compounds	Category	CAS	Formula	Platform	Quantitative ion	Qualitative ion	NIST_RI	Odor	Threshold	Relative content %
										BQ-F	DK-F	XZH-F
α-Curcumene	Terprnoids	644-30-4	C15H22	GC-MS	119	132	1483	herbal	-	1.98±0.05	1.89±0.08	1.86±0.09
α-Humulene		6753-98-6	C15H24	GC-MS	93	80	1454	woody	0.16	1.39±0.09	0.86±0.07	1.09±0.11
Caryophyllenyl alcohol		913176-41-7	C15H26O	GC-MS	111	123	1574	-	-	0.20±0.02	0.22±0.01	0.01±0.00
β-Caryophyllene		87-44-5	C15H24	GC-MS	93	133	1419	sweet, woody, spice, clove, dry	1.54	0.04±0.00	0.07±0.01	0.02±0.00
Cedrene		11028-42-5	C15H24	GC-MS	41	119	1422	cedarwood, woody	-	0.01±0.00	0.02±0.00	-
β-Cedrene		546-28-1	C15H24	GC-MS	161	69	1421	-	-	0.01±0.00	0.02±0.00	-
β-Elemen		515-13-9	C15H24	GC-MS	81	93	1391	sweet	-	-	0.01±0.00	-
Isobornyl formate	Esters	1200-67-5	C11H18O2	GC-MS	95	93	1233	camphor, musty, medicinal, woody	-	1.90±0.06	1.85±0.08	1.81±0.07
Benzoic acid, ethyl ester		93-89-0	C9H10O2	GC-MS	105	77	1172	fruity, dry, musty, sweet, wintergreen	1.43	0.17±0.02	0.02±0.00	0.04±0.00
Ethyl caprate		110-38-3	C12H24O2	GC-MS	88	101	1398	sweet, waxy, fruity, apple, grape, oily, brandy	0.005	0.01±0.00	0.16±0.10	0.03±0.01
Ethyl 9-decenoate		67233-91-4	C12H22O2	GC-MS	88	55	1388	fruity, fatty	0.2	0.01±0.00	0.15±0.09	0.03±0.01
1-Butanol, 3-methyl-, acetate		123-92-2	C7H14O2	GC-MS	70	55	876	sweet, fruity, banana, green, ripe	0.002	0.09±0.01	0.11±0.01	0.15±0.01
Propanoic acid, 2-methyl-, ethyl ester		97-62-1	C6H12O2	GC-MS	71	116	756	sweet, ethereal, fruity, alcoholic, fusel, rummy	0.0001	0.03±0.00	0.08±0.01	0.05±0.00
Benzoic acid, methyl ester		93-58-3	C8H8O2	GC-MS	105	77	1094	phenol, wintergreen, almond, floral, canga	0.00052	0.02±0.00	0.02±0.00	0.02±0.00
Butanoic acid, hexyl ester		2639-63-6	C10H20O2	GC-MS	89	71	1192	green, sweet, fruity, apple, waxy, soapy	0.203	0.01±0.00	0.02±0.00	0.02±0.00
Acetic acid, heptyl ester		112-06-1	C9H18O2	GC-MS	98	70	1112	fruity, green, sweet	0.42	0.01±0.00	0.01±0.00	0.03±0.00
Hexanoic acid, propyl ester		626-77-7	C9H18O2	GC-MS	117	99	1097	sweet, fruity, juicy, pineapple, green, tropical	-	0.02±0.00	0.01±0.00	0.12±0.01
Butanoic acid, heptyl ester		5870-93-9	C11H22O2	GC-MS	71	89	1296	-	-	0.01±0.00	0.01±0.00	0.01±0.00
Heptanoic acid, ethyl ester		106-30-9	C9H18O2	GC-MS	88	43	1098	fruity, pineapple, cognac, rummy, wine	0.002	0.01±0.00	-	0.01±0.00
Dodecanoic acid, ethyl ester		106-33-2	C14H28O2	GC-MS	88	101	1594	sweet, waxy, floral, soapy, clean	0.5	-	0.02±0.02	-
α-2-Propenyl-benzenmethanol	Alcohols	936-58-3	C10H12O	GC-MS	107	79	1244	-	-	1.20±0.04	1.17±0.05	1.15±0.05
1-Hexanol		111-27-3	C6H14O	GC-MS	56	43	868	ethereal, fusel, oily, fruity, alcoholic, sweet, green	0.0056	1.00±0.04	0.55±0.04	0.86±0.03
1-Nonanol		143-08-8	C9H20O	GC-MS	56	55	1173	fresh, clean, fatty, floral, rose, orange, dusty, wet, oily	0.0053	0.24±0.01	0.16±0.01	0.24±0.00
2-Octanol		123-96-6	C8H18O	GC-MS	45	55	998	fresh, spicy, green, woody, herbal, earthy	0.0715	0.10±0.00	0.02±0.00	0.02±0.00
1-Octanol		111-87-5	C8H18O	GC-MS	56	55	1072	intense citrus, rose	0.022	0.06±0.00	0.04±0.00	0.05±0.01
3-Hexen-1-ol, (Z)-		928-96-1	C6H12O	GC-MS	67	41	858	fresh, green, grass, foliage, vegetable, herbal, oily	0.05	0.01±0.00	0.01±0.00	0.01±0.00
Benzenemethanol, 4-hydroxy-		623-05-2	C7H8O2	GC-MS	95	77	1426	fruity, bitter, almond, sweet, coconut	-	0.04±0.00	0.04±0.00	-
1,2-Octanediol		1117-86-8	C8H18O2	GC-MS	55	97	1204	-	-	0.04±0.00	0.05±0.00	-
3-Hexanone, 1-phenyl-	Ketones	29898-25-7	C12H16O	GC-MS	91	105	1427	-	-	0.01±0.00	0.03±0.00	0.01±0.00
Sulcatone		110-93-0	C8H14O	GC-MS	108	111	986	herbal, green, citrus, musty, lemon grass	0.05	-	0.01±0.00	0.02±0.00
2-Nonenal	Aldehydes	2463-53-8	C9H16O	GC-MS	41	43	1161	fatty, green, waxy, cucumber, melon	0.0001	0.58±0.02	0.53±0.03	0.51±0.02
2-Hexenal, (E)-		6728-26-3	C6H10O	GC-MS	98	83	854	green, grassy	0.0031	0.08±0.00	0.14±0.01	0.05±0.00
Diformylhydrazine		628-36-4	C2H4N2O2	GC-MS	88	60	994	-	-	0.06±0.01	0.11±0.02	0.08±0.01
Nonanal		124-19-6	C9H18O	GC-MS	57	41	1104	aldehyde, citrus, orange peel	0.001	0.02±0.00	0.01±0.00	0.01±0.00
4-Decenal, (E)-		65405-70-1	C10H18O	GC-MS	84	41	1198	fresh, aldehydic, citrus, orange, mandarin, tangerine, green, fatty	0.025	0.02±0.00	0.03±0.00	0.03±0.00
(E)-2-Octenal		2548-87-0	C8H14O	GC-MS	41	55	1060	fresh, cucumber, fatty, green, herbal, banana, waxy, leafy	0.003	0.01±0.00	0.01±0.00	0.01±0.00
BQ-F: ‘Biqi’ fermented juice, DK-F: ‘Dongkui’ fermented juice, and XZH-F: ‘Xiazhihong’ fermented juice.

## Sheet: Table S5
Table S5. List of top 10 odor-active characteristics and their associated compounds in fermented juice from three Chinese bayberry varieties
Odor	Compounds Count	Index	Formula	Compound Name	Class	CAS	NIST_IR	Threshold
Fruity	43	KMW0427	C8H16O2S	3-Mercaptohexyl acetate	Ester	136954-20-6	1248	2e-05
		KMW0608	C6H14OS	3-Mercaptohexanol	Alcohol	51755-83-0	1127	6e-05
		KMW0321	C8H14O2	Cyclohexanecarboxylic acid, methyl ester	Ester	4630-82-4	1010	-
		D81	C9H12O3	2-Furanpropanoic acid, ethyl ester	Heterocyclic compound	10031-90-0	1192	-
		KMW0373	C9H10O2	Benzoic acid, ethyl ester	Ester	93-89-0	1172	1.43
		w32	C9H18O2	Acetic acid, heptyl ester	Ester	112-06-1	1112	0.42
		KMW0246	C7H10O3	3(2H)-Furanone, 4-methoxy-2,5-dimethyl-	Heterocyclic compound	4077-47-8	1057	0.16
		KMW0078	C9H16O	8-Nonen-2-one	Ketone	5009-32-5	1085	-
		KMW0366	C10H18O2	Butanoic acid, 3-hexenyl ester, (Z)-	Ester	16491-36-4	1187	20
		KMW0381	C10H20O2	Hexanoic acid, butyl ester	Ester	626-82-4	1192	0.7
		KMW0105	C7H14O2	1-Butanol, 3-methyl-, acetate	Ester	123-92-2	876	0.002
		D350	C6H10O2	2-Pentenoic Acid, 2-methyl-	Acid	3142-72-1	974	-
		XMW1454	C6H6O3	Isomaltol	Heterocyclic compound	3420-59-5	989	-
		XMW1212	C7H8O3	2-Furancarboxylic acid, ethyl ester	Heterocyclic compound	614-99-3	1047	16
		D309	C8H14O2	Ethyl 2-hexenoate, trans-	Ester	27829-72-7	1049	0.14
		XMW0186	C8H12O	3,5-Octadien-2-one, (E,E)-	Ketone	30086-02-3	1073	0.0005
		KMW0283	C9H18O2	Hexanoic acid, propyl ester	Ester	626-77-7	1097	-
		KMW0320	C9H16O2	Cyclohexanecarboxylic acid, ethyl ester	Ester	3289-28-9	1136	-
		XMW1226	C10H20O2	Hexanoic acid, 2-methylpropyl ester	Ester	105-79-3	1149	5.25
		XMW0654	C10H16O	Ethanone, 1-(1,4-dimethyl-3-cyclohexen-1-yl)-	Terpenoids	43219-68-7	1149	-
		KMW0408	C10H14O	Benzenemethanol, .alpha.,.alpha.,4-trimethyl-	Terpenoids	1197-01-9	1183	5.1
		KMW0372	C10H20O2	Butanoic acid, hexyl ester	Ester	2639-63-6	1192	0.203
		KMW0531	C9H16O	3,6-Nonadien-1-ol, (E,Z)-	Alcohol	56805-23-3	1156	0.003
		KMW0614	C15H24	Cubenene	Terpenoids	29837-12-5	1532	-
		KMW0645	C15H26O	Levomenol	Terpenoids	23089-26-1	1695	-
		WMW0180	C12H22O2	Ethyl trans-4-decenoate	Ester	76649-16-6	1347	-
		KMW0558	C14H24O2	1,5-Dimethyl-1-vinyl-4-hexenyl butyrate	Ester	78-36-4	1418	-
		XMW0464	C9H11NO2	Benzoic acid, 2-(methylamino)-, methyl ester	Ester	85-91-6	1408	0.0203
		XMW1435	C14H22O2	(6,6-dimethyl-2-bicyclo[3.1.1]hept-2-enyl)methyl 2-methylpropanoate	Ester	29021-37-2	1466	-
		D104	C11H20O2	Ethyl cyclohexanepropionate	Ester	10094-36-7	1345	-
		KMW0517	C11H20O	2-Undecenal, E-	Aldehyde	53448-07-0	1366	0.00078
		KMW0554	C13H20O	.alpha.-Ionone	Terpenoids	127-41-3	1426	0.00378
		NMW0183	C7H8O2	Benzenemethanol, 4-hydroxy-	Alcohol	623-05-2	1426	-
		XMW1478	C14H24O2	Geranyl isobutyrate	Ester	2345-26-8	1514	0.013
		KMW0609	C14H26O2	Citronellyl butyrate	Ester	141-16-2	1529	-
		XMW0841	C13H16O2	1-Penten-3-one, 1-(4-methoxyphenyl)-4-methyl-	Ketone	103-13-9	1560	-
		XMW1417	C14H26O2	Octanoic acid, 3-hexenyl ester, (Z)-	Ester	61444-41-5	1588	-
		XMW1169	C15H26O2	Butanoic acid, 2-methyl-, 3,7-dimethyl-2,6-octadienyl ester, (E)-	Ester	68705-63-5	1596	-
		KMW0638	C15H26O2	Geranyl isovalerate	Ester	109-20-6	1606	-
		KMW0644	C15H24O	1H-Cycloprop[e]azulen-7-ol, decahydro-1,1,7-trimethyl-4-methylene-, [1ar-(1a.alpha.,4a.alpha.,7.beta.,7a.beta.,7b.alpha.)]-	Terpenoids	6750-60-3	1576	-
		D282	C15H26O2	Citronellyl tiglate	Terpenoids	24717-85-9	1658	-
		KMW0687	C15H26O	1H-Cycloprop[e]azulen-4-ol, decahydro-1,1,4,7-tetramethyl-, [1aR-(1a.alpha.,4.beta.,4a.beta.,7.alpha.,7a.beta.,7b.alpha.)]-	Terpenoids	552-02-3	1591	-
		D83	C16H28O2	Hexanoic acid, 3,7-dimethyl-2,6-octadienyl ester, (E)-	Ester	10032-02-7	1755	0.15
Green	43	WMW0062	C9H18O	3-Nonen-1-ol, (Z)-	Alcohol	10340-23-5	1156	-
		KMW0176	C8H14O	5-Hepten-2-one, 6-methyl-	Ketone	110-93-0	986	0.05
		KMW0244	C8H12N2	Pyrazine, 2-methyl-5-(1-methylethyl)-	Heterocyclic compound	13925-05-8	1059	-
		w32	C9H18O2	Acetic acid, heptyl ester	Ester	112-06-1	1112	0.42
		WMW0100	C9H18O	3-Nonen-1-ol, (E)-	Alcohol	10339-61-4	1143	-
		KMW0366	C10H18O2	Butanoic acid, 3-hexenyl ester, (Z)-	Ester	16491-36-4	1187	20
		KMW0209	C10H18O	7-Oxabicyclo[2.2.1]heptane, 1-methyl-4-(1-methylethyl)-	Terpenoids	470-67-7	1018	1
		XMW0089	C10H18O	4-Decenal, (E)-	Aldehyde	65405-70-1	1198	0.025
		KMW0328	C10H16O	(+)-(E)-Limonene oxide	Terpenoids	6909-30-4	1139	0.2
		WMW0106	C11H20O2	6-Nonen-1-ol, acetate, (Z)-	Ester	76238-22-7	1308	0.002
		KMW0085	C5H6N2	Pyrazine, methyl-	Heterocyclic compound	109-08-0	829	0.06
		KMW0194	C8H18O	2-Octanol	Alcohol	123-96-6	998	0.0715
		D401	C10H18O	2-Isopropyl-5-methylhex-2-enal	Aldehyde	35158-25-9	1106	-
		QWM0003	C10H16O	2H-Pyran, 3,6-dihydro-4-methyl-2-(2-methyl-1-propenyl)-	Terpenoids	1786-08-9	1154	0.08
		KMW0381	C10H20O2	Hexanoic acid, butyl ester	Ester	626-82-4	1192	0.7
		KMW0452	C10H12O	4-(1-methylethyl)-Benzaldehyde	Terpenoids	122-03-2	1239	0.4
		KMW0105	C7H14O2	1-Butanol, 3-methyl-, acetate	Ester	123-92-2	876	0.002
		D308	C6H12S	Allyl Sulfur compounds	Sulfur compounds	27817-67-0	871	-
		D309	C8H14O2	Ethyl 2-hexenoate, trans-	Ester	27829-72-7	1049	0.14
		XMW0186	C8H12O	3,5-Octadien-2-one, (E,E)-	Ketone	30086-02-3	1073	0.0005
		KMW0283	C9H18O2	Hexanoic acid, propyl ester	Ester	626-77-7	1097	-
		WMW0057	C9H16O	6-Nonenal, (Z)-	Aldehyde	2277-19-2	1101	0.00014
		XMW0918	C10H16O	Isocyclocitral	Aldehyde	1335-66-6	1163	-
		XMW1226	C10H20O2	Hexanoic acid, 2-methylpropyl ester	Ester	105-79-3	1149	5.25
		KMW0343	C9H16O	2-Nonenal	Aldehyde	2463-53-8	1161	0.0001
		KMW0372	C10H20O2	Butanoic acid, hexyl ester	Ester	2639-63-6	1192	0.203
		KMW0411	C11H18O2	1,6-Octadien-3-ol, 3,7-dimethyl-, formate	Ester	115-99-1	1215	-
		KMW0531	C9H16O	3,6-Nonadien-1-ol, (E,Z)-	Alcohol	56805-23-3	1156	0.003
		D443	C11H16O3	2-Furancarboxylic acid, hexyl ester	Ester	39251-86-0	1436	-
		WMW0180	C12H22O2	Ethyl trans-4-decenoate	Ester	76649-16-6	1347	-
		KMW0545	C12H24O	Dodecanal	Aldehyde	112-54-9	1409	10
		KMW0652	C15H26O	Cubenol	Terpenoids	21284-22-0	1642	100
		WMW0075	C15H26O	1,6,10-Dodecatrien-3-ol, 3,7,11-trimethyl-	Terpenoids	7212-44-4	1563	0.01
		KMW0478	C15H24	cis-.beta.-Farnesene	Terpenoids	28973-97-9	1444	0.087
		KMW0547	C12H18O2	2-Cyclohexen-1-ol, 2-methyl-5-(1-methylethenyl)-, acetate	Ester	97-42-7	1336	0.0015
		XMW1478	C14H24O2	Geranyl isobutyrate	Ester	2345-26-8	1514	0.013
		KMW0609	C14H26O2	Citronellyl butyrate	Ester	141-16-2	1529	-
		XMW1417	C14H26O2	Octanoic acid, 3-hexenyl ester, (Z)-	Ester	61444-41-5	1588	-
		KMW0638	C15H26O2	Geranyl isovalerate	Ester	109-20-6	1606	-
		XMW0094	C14H20O2	Hexanoic acid, 2-phenylethyl ester	Ester	6290-37-5	1650	0.005
		D119	C14H20O	2-Benzylidene-1-heptanol	Alcohol	101-85-9	1675	-
		KMW0687	C15H26O	1H-Cycloprop[e]azulen-4-ol, decahydro-1,1,4,7-tetramethyl-, [1aR-(1a.alpha.,4.beta.,4a.beta.,7.alpha.,7a.beta.,7b.alpha.)]-	Terpenoids	552-02-3	1591	-
		XMW0479	C13H16O3	cis-3-Hexenyl salicylate	Ester	65405-77-8	1670	0.115
Sweet	42	w48	C10H18O	2H-Pyran, tetrahydro-4-methyl-2-(2-methyl-1-propenyl)-	Terpenoids	16409-43-1	1111	0.0002
		KMW0342	C10H18O	Citronellal	Terpenoids	106-23-0	1153	0.06
		KMW0373	C9H10O2	Benzoic acid, ethyl ester	Ester	93-89-0	1172	1.43
		w32	C9H18O2	Acetic acid, heptyl ester	Ester	112-06-1	1112	0.42
		KMW0246	C7H10O3	3(2H)-Furanone, 4-methoxy-2,5-dimethyl-	Heterocyclic compound	4077-47-8	1057	0.16
		WMW0040	C10H16	trans-.beta.-Ocimene	Terpenoids	3779-61-1	1049	0.034
		KMW0105	C7H14O2	1-Butanol, 3-methyl-, acetate	Ester	123-92-2	876	0.002
		KMW0158	C7H6O	BenzAldehyde	Aldehyde	100-52-7	960	0.35
		NMW0023	C8H8O	BenzAldehyde, 2-methyl-	Aldehyde	529-20-4	1064	0.0096
		KMW0283	C9H18O2	Hexanoic acid, propyl ester	Ester	626-77-7	1097	-
		KMW0408	C10H14O	Benzenemethanol, .alpha.,.alpha.,4-trimethyl-	Terpenoids	1197-01-9	1183	5.1
		KMW0361	C9H10O	BenzAldehyde, 4-ethyl-	Aldehyde	4748-78-1	1180	0.12323
		KMW0372	C10H20O2	Butanoic acid, hexyl ester	Ester	2639-63-6	1192	0.203
		XMW0776	C10H10O2	Benzoic acid, 2-propenyl ester	Ester	583-04-0	1254	-
		KMW0450	C8H10O2	Benzenemethanol, 4-methoxy-	Phenol	105-13-5	1285	38
		XMW0285	C7H6O2	BenzAldehyde, 4-hydroxy-	Aldehyde	123-08-0	1364	10.963
		NMW0231	C12H14O3	Phenol, 2-methoxy-4-(2-propenyl)-, acetate	Ester	93-28-7	1524	100
		D443	C11H16O3	2-Furancarboxylic acid, hexyl ester	Ester	39251-86-0	1436	-
		KMW0710	C10H12O2	Phenol, 2-methoxy-4-(1-propenyl)-	Phenol	97-54-1	1450	0.1
		XMW0464	C9H11NO2	Benzoic acid, 2-(methylamino)-, methyl ester	Ester	85-91-6	1408	0.0203
		KMW0573	C15H24	(E)-.beta.-Famesene	Terpenoids	18794-84-8	1457	0.087
		KMW0572	C9H8O2	trans-Cinnamic Acid	Acid	140-10-3	1451	5
		NMW0243	C10H10O2	4-MethoxycinnamAldehyde	Aldehyde	1963-36-6	1566	-
		NMW0170	C9H8O2	Hydrocoumarin	Heterocyclic compound	119-84-6	1387	-
		XMW0019	C8H8O2	Acetophenone, 4'-hydroxy-	Ketone	99-93-4	1455	5.5
		D204	C13H26O2	Pentyl octanoate	Ester	638-25-5	1484	-
		NMW0209	C11H20O2	Undecylenic Acid	Acid	112-38-9	1484	2.3
		WMW0008	C15H24	Longifolene	Terpenoids	475-20-7	1406	-
		D104	C11H20O2	Ethyl cyclohexanepropionate	Ester	10094-36-7	1345	-
		XMW0143	C15H24	1H-3a,7-Methanoazulene, 2,3,4,7,8,8a-hexahydro-3,6,8,8-tetramethyl-, [3R-(3.alpha.,3a.beta.,7.beta.,8a.alpha.)]-	Terpenoids	469-61-4	1411	-
		KMW0544	C11H14O2	Methyleugenol	Phenol	93-15-2	1403	1.25
		KMW0554	C13H20O	.alpha.-Ionone	Terpenoids	127-41-3	1426	0.00378
		NMW0183	C7H8O2	Benzenemethanol, 4-hydroxy-	Alcohol	623-05-2	1426	-
		NMW0197	C8H8O3	Benzoic Acid, 4-methoxy-	Acid	100-09-4	1452	-
		XMW1478	C14H24O2	Geranyl isobutyrate	Ester	2345-26-8	1514	0.013
		KMW0609	C14H26O2	Citronellyl butyrate	Ester	141-16-2	1529	-
		XMW0094	C14H20O2	Hexanoic acid, 2-phenylethyl ester	Ester	6290-37-5	1650	0.005
		D119	C14H20O	2-Benzylidene-1-heptanol	Alcohol	101-85-9	1675	-
		KMW0687	C15H26O	1H-Cycloprop[e]azulen-4-ol, decahydro-1,1,4,7-tetramethyl-, [1aR-(1a.alpha.,4.beta.,4a.beta.,7.alpha.,7a.beta.,7b.alpha.)]-	Terpenoids	552-02-3	1591	-
		KMW0693	C15H26O	10-epi-.gamma.-Eudesmol	Terpenoids	15051-81-7	1619	-
		KMW0148	C10H16	.alpha.-Pinene	Terpenoids	80-56-8	937	0.274
		KMW0565	C15H24	Caryophyllene	Terpenoids	87-44-5	1419	1.54
Woody	41	WMW0042	C10H16O	Bicyclo[3.1.1]heptan-3-ol, 6,6-dimethyl-2-methylene-	Terpenoids	5947-36-4	1138	-
		KMW0194	C8H18O	2-Octanol	Alcohol	123-96-6	998	0.0715
		NMW0025	C8H8O2	Acetic acid, phenyl ester	Ester	122-79-2	1067	0.2
		D401	C10H18O	2-Isopropyl-5-methylhex-2-enal	Aldehyde	35158-25-9	1106	-
		D350	C6H10O2	2-Pentenoic Acid, 2-methyl-	Acid	3142-72-1	974	-
		KMW0301	C10H18O	Bicyclo[3.1.0]hexan-2-ol, 2-methyl-5-(1-methylethyl)-, (1.alpha.,2.alpha.,5.alpha.)-	Terpenoids	17699-16-0	1070	55
		XMW0918	C10H16O	Isocyclocitral	Aldehyde	1335-66-6	1163	-
		KMW0312	C10H14O	Furan, 3-(4-methyl-3-pentenyl)-	Terpenoids	539-52-6	1101	-
		KMW0325	C10H18O	3-Cyclohexen-1-ol, 1-methyl-4-(1-methylethyl)-	Terpenoids	586-82-3	1137	-
		KMW0411	C11H18O2	1,6-Octadien-3-ol, 3,7-dimethyl-, formate	Ester	115-99-1	1215	-
		XMW0285	C7H6O2	BenzAldehyde, 4-hydroxy-	Aldehyde	123-08-0	1364	10.963
		KMW0606	C15H24	.alpha.-Muurolene	Terpenoids	10208-80-7	1499	-
		NMW0231	C12H14O3	Phenol, 2-methoxy-4-(2-propenyl)-, acetate	Ester	93-28-7	1524	100
		KMW0710	C10H12O2	Phenol, 2-methoxy-4-(1-propenyl)-	Phenol	97-54-1	1450	0.1
		KMW0597	C15H24	.gamma.-Muurolene	Terpenoids	30021-74-0	1477	-
		XMW0012	C15H24	Naphthalene, 1,2,4a,5,6,8a-hexahydro-4,7-dimethyl-1-(1-methylethyl)-, [1S-(1.alpha.,4a.beta.,8a.alpha.)]-	Terpenoids	24406-05-1	1538	-
		KMW0573	C15H24	(E)-.beta.-Famesene	Terpenoids	18794-84-8	1457	0.087
		XMW1435	C14H22O2	(6,6-dimethyl-2-bicyclo[3.1.1]hept-2-enyl)methyl 2-methylpropanoate	Ester	29021-37-2	1466	-
		KMW0522	C15H24	Copaene	Terpenoids	3856-25-5	1376	0.006
		WMW0223	C15H24	Cedrene	Terpenoids	11028-42-5	1422	-
		D317	C14H24O	2-Buten-1-ol, 2-ethyl-4-(2,2,3-trimethyl-3-cyclopenten-1-yl)-	Alcohol	28219-61-6	1559	-
		WMW0075	C15H26O	1,6,10-Dodecatrien-3-ol, 3,7,11-trimethyl-	Terpenoids	7212-44-4	1563	0.01
		NMW0209	C11H20O2	Undecylenic Acid	Acid	112-38-9	1484	2.3
		WMW0008	C15H24	Longifolene	Terpenoids	475-20-7	1406	-
		NMW0228	C10H12O2	2,4,6-Cycloheptatrien-1-one, 2-hydroxy-4-(1-methylethyl)-	Terpenoids	499-44-5	1520	-
		KMW0704	C15H20	.alpha.-Calacorene	Terpenoids	21391-99-1	1542	-
		XMW0143	C15H24	1H-3a,7-Methanoazulene, 2,3,4,7,8,8a-hexahydro-3,6,8,8-tetramethyl-, [3R-(3.alpha.,3a.beta.,7.beta.,8a.alpha.)]-	Terpenoids	469-61-4	1411	-
		KMW0548	C15H24	[1aR-(1a.alpha.,4.alpha.,4a.beta.,7b.alpha.)]-1a,2,3,4,4a,5,6,7b-octahydro-1,1,4,7-tetramethyl-1H-Cycloprop[e]azulene	Terpenoids	489-40-7	1409	-
		KMW0554	C13H20O	.alpha.-Ionone	Terpenoids	127-41-3	1426	0.00378
		KMW0559	C15H24	Bicyclo[7.2.0]undec-4-ene, 4,11,11-trimethyl-8-methylene-,[1R-(1R*,4Z,9S*)]-	Terpenoids	118-65-0	1406	-
		KMW0566	C15H24	(4aR-trans)-decahydro-4a-methyl-1-methylene-7-(1-methylethylidene)-Naphthalene	Terpenoids	515-17-3	1479	-
		D216	C14H22O	.alpha.-Irone	Terpenoids	79-69-6	1526	0.002
		XMW0094	C14H20O2	Hexanoic acid, 2-phenylethyl ester	Ester	6290-37-5	1650	0.005
		KMW0693	C15H26O	10-epi-.gamma.-Eudesmol	Terpenoids	15051-81-7	1619	-
		NMW0046	C10H16O	Bicyclo[3.1.1]heptan-3-ol, 6,6-dimethyl-2-methylene-, [1S-(1.alpha.,3.alpha.,5.alpha.)]-	Terpenoids	547-61-5	1139	-
		KMW0148	C10H16	.alpha.-Pinene	Terpenoids	80-56-8	937	0.274
		KMW0389	C10H18O	endo-Borneol	Terpenoids	507-70-0	1167	0.18
		NMW0074	C10H16O	Bicyclo[3.1.1]hept-2-ene-2-methanol, 6,6-dimethyl-	Terpenoids	515-00-4	1195	0.007
		KMW0565	C15H24	Caryophyllene	Terpenoids	87-44-5	1419	1.54
		KMW0172	C10H16	Camphene	Terpenoids	79-92-5	953	26
		WMW0220	C15H24	2H-2,4a-Methanonaphthalene, 1,3,4,5,6,7-hexahydro-1,1,5,5-tetramethyl-, (2S)-	Terpenoids	1135-66-6	1391	-
Herbal	28	KMW0218	C10H18O	Eucalyptol	Terpenoids	470-82-6	1030	0.015
		KMW0342	C10H18O	Citronellal	Terpenoids	106-23-0	1153	0.06
		KMW0176	C8H14O	5-Hepten-2-one, 6-methyl-	Ketone	110-93-0	986	0.05
		WMW0042	C10H16O	Bicyclo[3.1.1]heptan-3-ol, 6,6-dimethyl-2-methylene-	Terpenoids	5947-36-4	1138	-
		WMW0040	C10H16	trans-.beta.-Ocimene	Terpenoids	3779-61-1	1049	0.034
		KMW0194	C8H18O	2-Octanol	Alcohol	123-96-6	998	0.0715
		KMW0479	C10H14O	1,3-Cyclohexadiene-1-carboxaldehyde, 2,6,6-trimethyl-	Terpenoids	116-26-7	1201	0.003
		XMW0436	C10H18O	2H-Pyran, 2-ethenyltetrahydro-2,6,6-trimethyl-	Heterocyclic compound	7392-19-0	972	-
		D401	C10H18O	2-Isopropyl-5-methylhex-2-enal	Aldehyde	35158-25-9	1106	-
		QWM0003	C10H16O	2H-Pyran, 3,6-dihydro-4-methyl-2-(2-methyl-1-propenyl)-	Terpenoids	1786-08-9	1154	0.08
		KMW0452	C10H12O	4-(1-methylethyl)-Benzaldehyde	Terpenoids	122-03-2	1239	0.4
		XMW0918	C10H16O	Isocyclocitral	Aldehyde	1335-66-6	1163	-
		KMW0411	C11H18O2	1,6-Octadien-3-ol, 3,7-dimethyl-, formate	Ester	115-99-1	1215	-
		KMW0597	C15H24	.gamma.-Muurolene	Terpenoids	30021-74-0	1477	-
		KMW0652	C15H26O	Cubenol	Terpenoids	21284-22-0	1642	100
		KMW0573	C15H24	(E)-.beta.-Famesene	Terpenoids	18794-84-8	1457	0.087
		KMW0620	C15H22	Benzene, 1-(1,5-dimethyl-4-hexenyl)-4-methyl-	Terpenoids	644-30-4	1483	-
		NMW0170	C9H8O2	Hydrocoumarin	Heterocyclic compound	119-84-6	1387	-
		KMW0537	C15H24	Cyclohexane, 1-ethenyl-1-methyl-2,4-bis(1-methylethenyl)-, (1.alpha.,2.beta.,4.beta.)-	Terpenoids	33880-83-0	1398	-
		KMW0547	C12H18O2	2-Cyclohexen-1-ol, 2-methyl-5-(1-methylethenyl)-, acetate	Ester	97-42-7	1336	0.0015
		KMW0644	C15H24O	1H-Cycloprop[e]azulen-7-ol, decahydro-1,1,7-trimethyl-4-methylene-, [1ar-(1a.alpha.,4a.alpha.,7.beta.,7a.beta.,7b.alpha.)]-	Terpenoids	6750-60-3	1576	-
		KMW0646	C15H28O2	Citronellyl valerate	Ester	7540-53-6	1625	-
		KMW0667	C15H26O	.tau.-Muurolol	Terpenoids	19912-62-0	1642	-
		NMW0293	C12H12O2	1(3H)-Isobenzofuranone, 3-butylidene-	Heterocyclic compound	551-08-6	1675	-
		KMW0687	C15H26O	1H-Cycloprop[e]azulen-4-ol, decahydro-1,1,4,7-tetramethyl-, [1aR-(1a.alpha.,4.beta.,4a.beta.,7.alpha.,7a.beta.,7b.alpha.)]-	Terpenoids	552-02-3	1591	-
		XMW0479	C13H16O3	cis-3-Hexenyl salicylate	Ester	65405-77-8	1670	0.115
		KMW0226	C10H16	Limonene	Terpenoids	138-86-3	1026	0.01
		KMW0172	C10H16	Camphene	Terpenoids	79-92-5	953	26
Floral	25	w48	C10H18O	2H-Pyran, tetrahydro-4-methyl-2-(2-methyl-1-propenyl)-	Terpenoids	16409-43-1	1111	0.0002
		XMW0681	C10H16O	6-Octenal, 7-methyl-3-methylene-	Aldehyde	55050-40-3	1147	-
		KMW0342	C10H18O	Citronellal	Terpenoids	106-23-0	1153	0.06
		XMW1212	C7H8O3	2-Furancarboxylic acid, ethyl ester	Heterocyclic compound	614-99-3	1047	16
		KMW0408	C10H14O	Benzenemethanol, .alpha.,.alpha.,4-trimethyl-	Terpenoids	1197-01-9	1183	5.1
		XMW0776	C10H10O2	Benzoic acid, 2-propenyl ester	Ester	583-04-0	1254	-
		KMW0450	C8H10O2	Benzenemethanol, 4-methoxy-	Phenol	105-13-5	1285	38
		NMW0231	C12H14O3	Phenol, 2-methoxy-4-(2-propenyl)-, acetate	Ester	93-28-7	1524	100
		D443	C11H16O3	2-Furancarboxylic acid, hexyl ester	Ester	39251-86-0	1436	-
		KMW0518	C12H20O2	2,6-Octadien-1-ol, 3,7-dimethyl-, acetate, (Z)-	Ester	141-12-8	1362	2
		KMW0545	C12H24O	Dodecanal	Aldehyde	112-54-9	1409	10
		KMW0710	C10H12O2	Phenol, 2-methoxy-4-(1-propenyl)-	Phenol	97-54-1	1450	0.1
		WMW0075	C15H26O	1,6,10-Dodecatrien-3-ol, 3,7,11-trimethyl-	Terpenoids	7212-44-4	1563	0.01
		NMW0243	C10H10O2	4-MethoxycinnamAldehyde	Aldehyde	1963-36-6	1566	-
		KMW0554	C13H20O	.alpha.-Ionone	Terpenoids	127-41-3	1426	0.00378
		XMW1478	C14H24O2	Geranyl isobutyrate	Ester	2345-26-8	1514	0.013
		XMW0975	C15H24	4-(1,5-dimethyl-1,4-hexadienyl)-1-methyl-Cyclohexene	Terpenoids	17627-44-0	1518	-
		D216	C14H22O	.alpha.-Irone	Terpenoids	79-69-6	1526	0.002
		KMW0609	C14H26O2	Citronellyl butyrate	Ester	141-16-2	1529	-
		KMW0647	C13H20O3	Methyl jasmonate	Ester	1211-29-6	1638	0.003
		XMW0094	C14H20O2	Hexanoic acid, 2-phenylethyl ester	Ester	6290-37-5	1650	0.005
		D282	C15H26O2	Citronellyl tiglate	Terpenoids	24717-85-9	1658	-
		D119	C14H20O	2-Benzylidene-1-heptanol	Alcohol	101-85-9	1675	-
		KMW0693	C15H26O	10-epi-.gamma.-Eudesmol	Terpenoids	15051-81-7	1619	-
		XMW0479	C13H16O3	cis-3-Hexenyl salicylate	Ester	65405-77-8	1670	0.115
Spicy	19	D81	C9H12O3	2-Furanpropanoic acid, ethyl ester	Heterocyclic compound	10031-90-0	1192	-
		KMW0194	C8H18O	2-Octanol	Alcohol	123-96-6	998	0.0715
		KMW0479	C10H14O	1,3-Cyclohexadiene-1-carboxaldehyde, 2,6,6-trimethyl-	Terpenoids	116-26-7	1201	0.003
		KMW0452	C10H12O	4-(1-methylethyl)-Benzaldehyde	Terpenoids	122-03-2	1239	0.4
		KMW0614	C15H24	Cubenene	Terpenoids	29837-12-5	1532	-
		KMW0710	C10H12O2	Phenol, 2-methoxy-4-(1-propenyl)-	Phenol	97-54-1	1450	0.1
		KMW0652	C15H26O	Cubenol	Terpenoids	21284-22-0	1642	100
		KMW0522	C15H24	Copaene	Terpenoids	3856-25-5	1376	0.006
		NMW0243	C10H10O2	4-MethoxycinnamAldehyde	Aldehyde	1963-36-6	1566	-
		KMW0544	C11H14O2	Methyleugenol	Phenol	93-15-2	1403	1.25
		KMW0547	C12H18O2	2-Cyclohexen-1-ol, 2-methyl-5-(1-methylethenyl)-, acetate	Ester	97-42-7	1336	0.0015
		D344	C11H18O	(E,E)-2,4-Undecadienal	Aldehyde	30361-29-6	1430	0.001
		KMW0559	C15H24	Bicyclo[7.2.0]undec-4-ene, 4,11,11-trimethyl-8-methylene-,[1R-(1R*,4Z,9S*)]-	Terpenoids	118-65-0	1406	-
		XMW0975	C15H24	4-(1,5-dimethyl-1,4-hexadienyl)-1-methyl-Cyclohexene	Terpenoids	17627-44-0	1518	-
		KMW0667	C15H26O	.tau.-Muurolol	Terpenoids	19912-62-0	1642	-
		KMW0655	C15H26O	5-Azulenemethanol, 1,2,3,3a,4,5,6,7-octahydro-.alpha.,.alpha.,3,8-tetramethyl-, [3S-(3.alpha.,3a.beta.,5.alpha.)]-	Terpenoids	22451-73-6	1667	-
		D119	C14H20O	2-Benzylidene-1-heptanol	Alcohol	101-85-9	1675	-
		KMW0734	C9H10O4	Benzoic acid, 4-hydroxy-3-methoxy-, methyl ester	Ester	3943-74-6	1525	0.79
		XMW0534	C10H14O	Bicyclo[3.1.1]hept-3-en-2-one, 4,6,6-trimethyl-, (1S)-	Terpenoids	1196-01-6	1204	-
Citrus	18	KMW0217	C10H16	D-Limonene	Terpenoids	5989-27-5	1030	0.034
		KMW0342	C10H18O	Citronellal	Terpenoids	106-23-0	1153	0.06
		KMW0176	C8H14O	5-Hepten-2-one, 6-methyl-	Ketone	110-93-0	986	0.05
		KMW0324	C10H16O	Limonene oxide, cis-	Terpenoids	13837-75-7	1134	0.25
		XMW0089	C10H18O	4-Decenal, (E)-	Aldehyde	65405-70-1	1198	0.025
		KMW0327	C10H16O	Limonene oxide, trans-	Terpenoids	4959-35-7	1138	0.25
		KMW0411	C11H18O2	1,6-Octadien-3-ol, 3,7-dimethyl-, formate	Ester	115-99-1	1215	-
		KMW0518	C12H20O2	2,6-Octadien-1-ol, 3,7-dimethyl-, acetate, (Z)-	Ester	141-12-8	1362	2
		KMW0545	C12H24O	Dodecanal	Aldehyde	112-54-9	1409	10
		KMW0573	C15H24	(E)-.beta.-Famesene	Terpenoids	18794-84-8	1457	0.087
		KMW0578	C15H26O2	Butanoic acid, 3-methyl-, 1-ethenyl-1,5-dimethyl-4-hexenyl ester	Ester	1118-27-0	1464	-
		WMW0075	C15H26O	1,6,10-Dodecatrien-3-ol, 3,7,11-trimethyl-	Terpenoids	7212-44-4	1563	0.01
		KMW0478	C15H24	cis-.beta.-Farnesene	Terpenoids	28973-97-9	1444	0.087
		KMW0517	C11H20O	2-Undecenal, E-	Aldehyde	53448-07-0	1366	0.00078
		D344	C11H18O	(E,E)-2,4-Undecadienal	Aldehyde	30361-29-6	1430	0.001
		KMW0296	C10H16	Cyclohexene, 1-methyl-4-(1-methylethylidene)-	Terpenoids	586-62-9	1088	0.2
		KMW0226	C10H16	Limonene	Terpenoids	138-86-3	1026	0.01
		KMW0282	C9H18O	Nonanal	Aldehyde	124-19-6	1104	0.001
Waxy	18	WMW0062	C9H18O	3-Nonen-1-ol, (Z)-	Alcohol	10340-23-5	1156	-
		KMW0342	C10H18O	Citronellal	Terpenoids	106-23-0	1153	0.06
		WMW0100	C9H18O	3-Nonen-1-ol, (E)-	Alcohol	10339-61-4	1143	-
		KMW0381	C10H20O2	Hexanoic acid, butyl ester	Ester	626-82-4	1192	0.7
		WMW0057	C9H16O	6-Nonenal, (Z)-	Aldehyde	2277-19-2	1101	0.00014
		KMW0343	C9H16O	2-Nonenal	Aldehyde	2463-53-8	1161	0.0001
		KMW0372	C10H20O2	Butanoic acid, hexyl ester	Ester	2639-63-6	1192	0.203
		D443	C11H16O3	2-Furancarboxylic acid, hexyl ester	Ester	39251-86-0	1436	-
		WMW0180	C12H22O2	Ethyl trans-4-decenoate	Ester	76649-16-6	1347	-
		KMW0545	C12H24O	Dodecanal	Aldehyde	112-54-9	1409	10
		KMW0599	C13H26O2	Dodecanoic acid, methyl ester	Ester	111-82-0	1526	0.0035
		D317	C14H24O	2-Buten-1-ol, 2-ethyl-4-(2,2,3-trimethyl-3-cyclopenten-1-yl)-	Alcohol	28219-61-6	1559	-
		WMW0075	C15H26O	1,6,10-Dodecatrien-3-ol, 3,7,11-trimethyl-	Terpenoids	7212-44-4	1563	0.01
		KMW0537	C15H24	Cyclohexane, 1-ethenyl-1-methyl-2,4-bis(1-methylethenyl)-, (1.alpha.,2.beta.,4.beta.)-	Terpenoids	33880-83-0	1398	-
		KMW0609	C14H26O2	Citronellyl butyrate	Ester	141-16-2	1529	-
		KMW0647	C13H20O3	Methyl jasmonate	Ester	1211-29-6	1638	0.003
		XMW0094	C14H20O2	Hexanoic acid, 2-phenylethyl ester	Ester	6290-37-5	1650	0.005
		D83	C16H28O2	Hexanoic acid, 3,7-dimethyl-2,6-octadienyl ester, (E)-	Ester	10032-02-7	1755	0.15
Fresh	16	w48	C10H18O	2H-Pyran, tetrahydro-4-methyl-2-(2-methyl-1-propenyl)-	Terpenoids	16409-43-1	1111	0.0002
		WMW0062	C9H18O	3-Nonen-1-ol, (Z)-	Alcohol	10340-23-5	1156	-
		KMW0324	C10H16O	Limonene oxide, cis-	Terpenoids	13837-75-7	1134	0.25
		KMW0366	C10H18O2	Butanoic acid, 3-hexenyl ester, (Z)-	Ester	16491-36-4	1187	20
		XMW0089	C10H18O	4-Decenal, (E)-	Aldehyde	65405-70-1	1198	0.025
		KMW0194	C8H18O	2-Octanol	Alcohol	123-96-6	998	0.0715
		KMW0479	C10H14O	1,3-Cyclohexadiene-1-carboxaldehyde, 2,6,6-trimethyl-	Terpenoids	116-26-7	1201	0.003
		XMW0436	C10H18O	2H-Pyran, 2-ethenyltetrahydro-2,6,6-trimethyl-	Heterocyclic compound	7392-19-0	972	-
		KMW0327	C10H16O	Limonene oxide, trans-	Terpenoids	4959-35-7	1138	0.25
		NMW0231	C12H14O3	Phenol, 2-methoxy-4-(2-propenyl)-, acetate	Ester	93-28-7	1524	100
		KMW0537	C15H24	Cyclohexane, 1-ethenyl-1-methyl-2,4-bis(1-methylethenyl)-, (1.alpha.,2.beta.,4.beta.)-	Terpenoids	33880-83-0	1398	-
		KMW0517	C11H20O	2-Undecenal, E-	Aldehyde	53448-07-0	1366	0.00078
		XMW0143	C15H24	1H-3a,7-Methanoazulene, 2,3,4,7,8,8a-hexahydro-3,6,8,8-tetramethyl-, [3R-(3.alpha.,3a.beta.,7.beta.,8a.alpha.)]-	Terpenoids	469-61-4	1411	-
		KMW0544	C11H14O2	Methyleugenol	Phenol	93-15-2	1403	1.25
		KMW0647	C13H20O3	Methyl jasmonate	Ester	1211-29-6	1638	0.003
		KMW0148	C10H16	.alpha.-Pinene	Terpenoids	80-56-8	937	0.274

## Sheet: Table S6
Table S6. List of key differential volatile components in the distilled liquor of three Chinese bayberry varieties
Compounds	Category	CAS	Formula	Platform	Quantitative ion	Qualitative ion	NIST_RI	Odor	Threshold	Relative content %
										BQ-D	DK-D	XZH-D
β-Caryophyllene	Terprnoids	87-44-5	C15H24	GC-MS	93	133	1419	sweet, woody, spice, clove, dry	1.54	4.22±0.32	3.25±0.41	0.78±0.19
β-Cedrene		546-28-1	C15H24	GC-MS	161	69	1421	-	-	2.67±0.23	2.04±0.26	0.40±0.09
Cedrene		11028-42-5	C15H24	GC-MS	41	119	1422	cedarwood, woody	-	0.75±0.05	0.57±0.07	0.16±0.04
β-Elemen		515-13-9	C15H24	GC-MS	81	93	1391	sweet	-	0.50±0.01	0.45±0.02	0.54±0.10
Caryophyllenyl alcohol		913176-41-7	C15H26O	GC-MS	111	123	1574	-	-	0.12±0.02	0.19±0.01	0.02±0.00
Longifolene		475-20-7	C15H24	GC-MS	161	94	1406	sweet, woody, rose, medicinal, fir, needle	-	0.12±0.02	0.20±0.05	0.02±0.01
α-Humulene		6753-98-6	C15H24	GC-MS	93	80	1454	woody	0.16	0.12±0.01	0.08±0.01	0.03±0.01
α-Curcumene		644-30-4	C15H22	GC-MS	119	132	1483	herbal	-	0.09±0.00	0.14±0.01	0.06±0.00
(-)-Aristolene		6831-16-9	C15H24	GC-MS	105	161	1447	-	-	0.05±0.01	0.03±0.00	0.04±0.01
β-Gurjenene		17334-55-3	C15H24	GC-MS	161	41	1432	-	-	0.03±0.01	0.02±0.00	-
Linalool		78-70-6	C10H18O	GC-MS	71	93	1099	floral, green	0.006	-	0.01±0.00	0.01±0.00
γ-Terpinene		99-85-4	C10H16	GC-MS	93	91	1060	oily, smoky	2.1	0.02±0.00	-	-
α-Terpinene		99-86-5	C10H16	GC-MS	121	93	1012	woody, terpene, lemon, herbal, medicinal, citrus	0.858	0.01±0.00	-	-
Ethyl caprate	Esters	110-38-3	C12H24O2	GC-MS	88	101	1398	sweet, waxy, fruity, apple, grape, oily, brandy	0.005	12.58±0.84	13.49±1.01	14.72±2.25
Ethyl 9-decenoate		67233-91-4	C12H22O2	GC-MS	88	55	1388	fruity, fatty	0.2	11.75±0.84	12.46±0.98	13.78±2.07
Formic acid butyl ester		592-84-7	C5H10O2	GC-MS	56	41	724	fruity, plum, rummy, brandy	0.37	4.86±0.17	4.83±0.74	6.40±1.18
Dodecanoic acid, ethyl ester		106-33-2	C14H28O2	GC-MS	88	101	1594	sweet, waxy, floral, soapy, clean	0.5	2.82±0.27	2.85±0.12	2.60±0.50
Butanoic acid, hexyl ester		2639-63-6	C10H20O2	GC-MS	89	71	1192	green, sweet, fruity, apple, waxy, soapy	0.203	0.54±0.04	0.66±0.06	0.57±0.06
Benzoic acid, ethyl ester		93-89-0	C9H10O2	GC-MS	105	77	1172	fruity, dry, musty, sweet, wintergreen	1.43	0.38±0.02	0.04±0.01	0.08±0.00
1-Butanol, 3-methyl-, acetate		123-92-2	C7H14O2	GC-MS	70	55	876	sweet, fruity, banana, green, ripe	0.002	0.23±0.01	0.16±0.02	0.30±0.01
Heptanoic acid, ethyl ester		106-30-9	C9H18O2	GC-MS	88	43	1098	fruity, pineapple, cognac, rummy, wine	0.002	0.07±0.00	0.04±0.00	0.06±0.00
Isobornyl formate		1200-67-5	C11H18O2	GC-MS	95	93	1233	camphor, musty, medicinal, woody	-	0.06±0.00	0.06±0.01	0.09±0.00
Propanoic acid, 2-methyl-, ethyl ester		97-62-1	C6H12O2	GC-MS	71	116	756	sweet, ethereal, fruity, alcoholic, fusel, rummy	0.0001	0.05±0.00	0.07±0.01	0.07±0.00
Butanoic acid, heptyl ester		5870-93-9	C11H22O2	GC-MS	71	89	1296	-	-	0.02±0.01	0.01±0.00	0.02±0.01
Benzoic acid, methyl ester		93-58-3	C8H8O2	GC-MS	105	77	1094	phenol, wintergreen, almond, floral, canga	0.00052	0.01±0.00	0.01±0.00	0.01±0.00
Hexanoic acid, propyl ester		626-77-7	C9H18O2	GC-MS	117	99	1097	sweet, fruity, juicy, pineapple, green, tropical	-	0.02±0.00	-	0.08±0.01
Octanoic acid, methyl ester		111-11-5	C9H18O2	GC-MS	74	87	1126	fruity, citrus	0.2	0.01±0.00	0.01±0.00	-
Acetic acid, heptyl ester		112-06-1	C9H18O2	GC-MS	98	70	1112	fruity, green, sweet	0.42	-	-	0.01±0.00
1-Hexanol	Alcohols	111-27-3	C6H14O	GC-MS	56	43	868	ethereal, fusel, oily, fruity, alcoholic, sweet, green	0.0056	1.07±0.04	0.42±0.03	1.00±0.23
Benzenemethanol, 4-hydroxy		623-05-2	C7H8O2	GC-MS	95	77	1426	fruity, bitter, almond, sweet, coconut	-	0.98±0.07	0.73±0.09	0.18±0.04
1,2-Octanediol		1117-86-8	C8H18O2	GC-MS	55	97	1204	-	-	0.67±0.05	0.78±0.07	0.79±0.08
2-Octanol		123-96-6	C8H18O	GC-MS	45	55	998	fresh, spicy, green, woody, herbal, earthy	0.0715	0.10±0.01	0.07±0.01	0.06±0.00
α-2-Propenyl-benzenmethanol		936-58-3	C10H12O	GC-MS	107	79	1244	-	-	0.04±0.00	0.04±0.01	0.06±0.00
1-Nonanol		143-08-8	C9H20O	GC-MS	56	55	1173	fresh, clean, fatty, floral, rose, orange, dusty, wet, oily	0.0053	0.03±0.00	0.02±0.00	0.04±0.00
1-Octanol		111-87-5	C8H18O	GC-MS	56	55	1072	intense citrus, rose	0.022	0.03±0.00	0.02±0.00	0.02±0.01
3-Hexen-1-ol, (Z)-		928-96-1	C6H12O	GC-MS	67	41	858	fresh, green, grass, foliage, vegetable, herbal, oily	0.05	0.01±0.00	-	0.01±0.00
2-Nonanol		628-99-9	C9H20O	GC-MS	45	69	1102	rose	0.058	-	-	0.01±0.00
3-Hexanone, 1-phenyl-	Ketones	29898-25-7	C12H16O	GC-MS	91	105	1427	-	-	3.05±0.27	2.31±0.31	0.54±0.13
Nerylacetone		3879-26-3	C13H22O	GC-MS	69	194	1435	fatty, metallic	-	0.01±0.00	0.01±0.00	-
β-Dihydroionone		17283-81-7	C13H22O	GC-MS	121	161	1433	earthy, woody, mahogany, orris, dry, amber	0.0036	0.01±0.00	0.01±0.00	-
Sulcatone		110-93-0	C8H14O	GC-MS	108	111	986	herbal, green, citrus, musty, lemon grass	0.05	-	0.01±0.00	0.02±0.00
Diformylhydrazine	Aldehydes	628-36-4	C2H4N2O2	GC-MS	88	60	994	-	-	0.58±0.03	0.96±0.12	0.85±0.03
4-Decenal, (E)-		65405-70-1	C10H18O	GC-MS	84	41	1198	fresh, aldehydic, citrus, orange, mandarin, tangerine, green, fatty	0.025	0.31±0.02	0.37±0.04	0.33±0.03
2-Hexenal, (E)-		6728-26-3	C6H10O	GC-MS	98	83	854	green, grassy	0.0031	0.11±0.01	0.12±0.01	0.07±0.03
Nonanal		124-19-6	C9H18O	GC-MS	57	41	1104	aldehyde, citrus, orange peel	0.001	0.02±0.00	0.02±0.00	0.05±0.00
2-Nonenal		2463-53-8	C9H16O	GC-MS	41	43	1161	fatty, green, waxy, cucumber, melon	0.0001	0.01±0.00	0.01±0.00	0.01±0.00
BQ-D: ‘Biqi’ distilled liquor, DK-D: ‘Dongkui’ distilled liquor, and XZH-D: ‘Xiazhihong’ distilled liquor.

## Sheet: Table S7
Table S7. List of top 10 odor-active characteristics and their associated compounds in distilled liquor from three Chinese bayberry varieties
Odor	Compounds Count	Index	Formula	Compound Name	Class	CAS	NIST_IR	Threshold
Woody	49	D294	C10H16O	2-Cyclopenten-1-one, 2-pentyl-	Ketone	25564-22-1	1292	-
		XMW0961	C12H20O2	Bornyl acetate	Terpenoids	76-49-3	1285	0.075
		WMW0042	C10H16O	Bicyclo[3.1.1]heptan-3-ol, 6,6-dimethyl-2-methylene-	Terpenoids	5947-36-4	1138	-
		KMW0453	C12H20O2	Linalyl acetate	Terpenoids	115-95-7	1257	1
		KMW0194	C8H18O	2-Octanol	Alcohol	123-96-6	998	0.0715
		NMW0025	C8H8O2	Acetic acid, phenyl ester	Ester	122-79-2	1067	0.2
		D401	C10H18O	2-Isopropyl-5-methylhex-2-enal	Aldehyde	35158-25-9	1106	-
		KMW0127	C6H8N2	Pyrazine, ethyl-	Heterocyclic compound	13925-00-3	918	4
		D350	C6H10O2	2-Pentenoic Acid, 2-methyl-	Acid	3142-72-1	974	-
		KMW0187	C8H16O	2-Octanone	Ketone	111-13-7	991	0.06
		D98	C7H8S	Benzene, (methylthio)-	Sulfur compounds	100-68-5	1106	-
		KMW0301	C10H18O	Bicyclo[3.1.0]hexan-2-ol, 2-methyl-5-(1-methylethyl)-, (1.alpha.,2.alpha.,5.alpha.)-	Terpenoids	17699-16-0	1070	55
		XMW0918	C10H16O	Isocyclocitral	Aldehyde	1335-66-6	1163	-
		KMW0312	C10H14O	Furan, 3-(4-methyl-3-pentenyl)-	Terpenoids	539-52-6	1101	-
		KMW0325	C10H18O	3-Cyclohexen-1-ol, 1-methyl-4-(1-methylethyl)-	Terpenoids	586-82-3	1137	-
		NMW0084	C10H16O	(-)-Myrtenol	Terpenoids	19894-97-4	1213	-
		XMW0285	C7H6O2	BenzAldehyde, 4-hydroxy-	Aldehyde	123-08-0	1364	10.963
		KMW0563	C13H22O	5,9-Undecadien-2-one, 6,10-dimethyl-, (E)-	Ketone	3796-70-1	1453	0.01
		KMW0606	C15H24	.alpha.-Muurolene	Terpenoids	10208-80-7	1499	-
		XMW0244	C13H22O	2-Butanone, 4-(2,6,6-trimethyl-1-cyclohexen-1-yl)-	Ketone	17283-81-7	1433	0.0036
		WMW0051	C13H20O	β-Ionone	Terpenoids	14901-07-6	1491	7e-06
		KMW0573	C15H24	(E)-.beta.-Famesene	Terpenoids	18794-84-8	1457	0.087
		XMW1435	C14H22O2	(6,6-dimethyl-2-bicyclo[3.1.1]hept-2-enyl)methyl 2-methylpropanoate	Ester	29021-37-2	1466	-
		KMW0604	C15H24	(1S,2E,6E,10R)-3,7,11,11-Tetramethylbicyclo[8.1.0]undeca-2,6-diene	Terpenoids	24703-35-3	1495	-
		KMW0522	C15H24	Copaene	Terpenoids	3856-25-5	1376	0.006
		WMW0223	C15H24	Cedrene	Terpenoids	11028-42-5	1422	-
		WMW0075	C15H26O	1,6,10-Dodecatrien-3-ol, 3,7,11-trimethyl-	Terpenoids	7212-44-4	1563	0.01
		KMW0582	C15H24	.beta.-Guaiene	Terpenoids	88-84-6	1490	-
		KMW0635	C12H14O4	1,3-Benzodioxole, 4,5-dimethoxy-6-(2-propenyl)-	Heterocyclic compound	484-31-1	1622	-
		KMW0555	C15H24	trans-.alpha.-Bergamotene	Terpenoids	13474-59-4	1435	-
		WMW0008	C15H24	Longifolene	Terpenoids	475-20-7	1406	-
		XMW0143	C15H24	1H-3a,7-Methanoazulene, 2,3,4,7,8,8a-hexahydro-3,6,8,8-tetramethyl-, [3R-(3.alpha.,3a.beta.,7.beta.,8a.alpha.)]-	Terpenoids	469-61-4	1411	-
		KMW0548	C15H24	[1aR-(1a.alpha.,4.alpha.,4a.beta.,7b.alpha.)]-1a,2,3,4,4a,5,6,7b-octahydro-1,1,4,7-tetramethyl-1H-Cycloprop[e]azulene	Terpenoids	489-40-7	1409	-
		KMW0554	C13H20O	.alpha.-Ionone	Terpenoids	127-41-3	1426	0.00378
		XMW1260	C13H24O	1-Cyclohexene-1-propanol, .alpha.,2,6,6-tetramethyl-	Alcohol	3293-47-8	1452	-
		XMW0198	C13H22O	3-Buten-2-ol, 4-(2,6,6-trimethyl-2-cyclohexen-1-yl)-, (3E)-	Alcohol	25312-34-9	1455	-
		KMW0566	C15H24	(4aR-trans)-decahydro-4a-methyl-1-methylene-7-(1-methylethylidene)-Naphthalene	Terpenoids	515-17-3	1479	-
		NMW0289	C13H26O2	Tridecanoic Acid	Acid	638-53-9	1664	10
		KMW0678	C15H26O	4,8-Methanoazulen-9-ol, decahydro-2,2,4,8-tetramethyl-, stereoisomer	Terpenoids	4586-22-5	1566	-
		KMW0693	C15H26O	10-epi-.gamma.-Eudesmol	Terpenoids	15051-81-7	1619	-
		NMW0046	C10H16O	Bicyclo[3.1.1]heptan-3-ol, 6,6-dimethyl-2-methylene-, [1S-(1.alpha.,3.alpha.,5.alpha.)]-	Terpenoids	547-61-5	1139	-
		KMW0148	C10H16	.alpha.-Pinene	Terpenoids	80-56-8	937	0.274
		KMW0193	C10H16	.beta.-Pinene	Terpenoids	127-91-3	981	0.14
		KMW0389	C10H18O	endo-Borneol	Terpenoids	507-70-0	1167	0.18
		KMW0589	C15H24	Humulene	Terpenoids	6753-98-6	1454	0.16
		NMW0074	C10H16O	Bicyclo[3.1.1]hept-2-ene-2-methanol, 6,6-dimethyl-	Terpenoids	515-00-4	1195	0.007
		KMW0565	C15H24	Caryophyllene	Terpenoids	87-44-5	1419	1.54
		KMW0172	C10H16	Camphene	Terpenoids	79-92-5	953	26
		KMW0178	C10H16	Bicyclo[3.1.0]hexane, 4-methylene-1-(1-methylethyl)-	Terpenoids	3387-41-5	972	0.98
Sweet	46	w48	C10H18O	2H-Pyran, tetrahydro-4-methyl-2-(2-methyl-1-propenyl)-	Terpenoids	16409-43-1	1111	0.0002
		KMW0342	C10H18O	Citronellal	Terpenoids	106-23-0	1153	0.06
		KMW0373	C9H10O2	Benzoic acid, ethyl ester	Ester	93-89-0	1172	1.43
		w32	C9H18O2	Acetic acid, heptyl ester	Ester	112-06-1	1112	0.42
		D219	C8H8O2	BenzAldehyde, 4-methoxy-	Aldehyde	123-11-5	1251	0.0002
		WMW0040	C10H16	trans-.beta.-Ocimene	Terpenoids	3779-61-1	1049	0.034
		KMW0453	C12H20O2	Linalyl acetate	Terpenoids	115-95-7	1257	1
		NMW0037	C10H20O2	Butanoic acid, 3-methyl-, 3-methylbutyl ester	Ester	659-70-1	1104	19.8072
		NMW0022	C8H10O	Benzenemethanol, .alpha.-methyl-	Alcohol	98-85-1	1061	0.479
		NMW0023	C8H8O	BenzAldehyde, 2-methyl-	Aldehyde	529-20-4	1064	0.0096
		NMW0084	C10H16O	(-)-Myrtenol	Terpenoids	19894-97-4	1213	-
		KMW0413	C10H14O	(-)-Carvone	Terpenoids	6485-40-1	1254	0.085
		XMW0776	C10H10O2	Benzoic acid, 2-propenyl ester	Ester	583-04-0	1254	-
		KMW0450	C8H10O2	Benzenemethanol, 4-methoxy-	Phenol	105-13-5	1285	38
		XMW1244	C11H22O2	Hexanoic acid, pentyl ester	Ester	540-07-8	1287	13.802
		KMW0501	C12H20O2	Dihydrocarvyl acetate	Terpenoids	20777-49-5	1306	-
		XMW0285	C7H6O2	BenzAldehyde, 4-hydroxy-	Aldehyde	123-08-0	1364	10.963
		D443	C11H16O3	2-Furancarboxylic acid, hexyl ester	Ester	39251-86-0	1436	-
		D157	C13H16O2	Propanoic acid, 2-methyl-, 3-phenyl-2-propenyl ester	Ester	103-59-3	1586	-
		NMW0310	C15H26O	2,6,10-Dodecatrien-1-ol, 3,7,11-trimethyl-	Terpenoids	4602-84-0	1714	1
		WMW0051	C13H20O	β-Ionone	Terpenoids	14901-07-6	1491	7e-06
		KMW0573	C15H24	(E)-.beta.-Famesene	Terpenoids	18794-84-8	1457	0.087
		KMW0619	C14H24O2	Butanoic acid, 3,7-dimethyl-2,6-octadienyl ester, (E)-	Ester	106-29-6	1562	-
		XMW0953	C11H14O2	Phenylacetic acid propyl ester	Ester	4606-15-9	1331	-
		KMW0668	C10H8O3	2H-1-Benzopyran-2-one, 7-methoxy-	Heterocyclic compound	531-59-9	1732	9.5
		KMW0572	C9H8O2	trans-Cinnamic Acid	Acid	140-10-3	1451	5
		NMW0243	C10H10O2	4-MethoxycinnamAldehyde	Aldehyde	1963-36-6	1566	-
		NMW0170	C9H8O2	Hydrocoumarin	Heterocyclic compound	119-84-6	1387	-
		XMW0019	C8H8O2	Acetophenone, 4'-hydroxy-	Ketone	99-93-4	1455	5.5
		KMW0582	C15H24	.beta.-Guaiene	Terpenoids	88-84-6	1490	-
		D204	C13H26O2	Pentyl octanoate	Ester	638-25-5	1484	-
		WMW0008	C15H24	Longifolene	Terpenoids	475-20-7	1406	-
		D104	C11H20O2	Ethyl cyclohexanepropionate	Ester	10094-36-7	1345	-
		XMW0143	C15H24	1H-3a,7-Methanoazulene, 2,3,4,7,8,8a-hexahydro-3,6,8,8-tetramethyl-, [3R-(3.alpha.,3a.beta.,7.beta.,8a.alpha.)]-	Terpenoids	469-61-4	1411	-
		KMW0554	C13H20O	.alpha.-Ionone	Terpenoids	127-41-3	1426	0.00378
		NMW0183	C7H8O2	Benzenemethanol, 4-hydroxy-	Alcohol	623-05-2	1426	-
		NMW0188	C9H8O2	2-Propenoic Acid, 3-phenyl-	Acid	621-82-9	1435	-
		NMW0197	C8H8O3	Benzoic Acid, 4-methoxy-	Acid	100-09-4	1452	-
		XMW0198	C13H22O	3-Buten-2-ol, 4-(2,6,6-trimethyl-2-cyclohexen-1-yl)-, (3E)-	Alcohol	25312-34-9	1455	-
		D246	C14H24O2	Propanoic acid, 2-methyl-, 3,7-dimethyl-2,6-octadienyl ester, (Z)-	Ester	2345-24-6	1475	-
		XMW1478	C14H24O2	Geranyl isobutyrate	Ester	2345-26-8	1514	0.013
		KMW0609	C14H26O2	Citronellyl butyrate	Ester	141-16-2	1529	-
		D347	C14H28O2	n-Capric acid isobutyl ester	Ester	30673-38-2	1546	-
		KMW0693	C15H26O	10-epi-.gamma.-Eudesmol	Terpenoids	15051-81-7	1619	-
		KMW0148	C10H16	.alpha.-Pinene	Terpenoids	80-56-8	937	0.274
		KMW0565	C15H24	Caryophyllene	Terpenoids	87-44-5	1419	1.54
Fruity	44	KMW0481	C11H22O2	Acetic acid, nonyl ester	Ester	143-13-5	1309	0.6
		KMW0321	C8H14O2	Cyclohexanecarboxylic acid, methyl ester	Ester	4630-82-4	1010	-
		D81	C9H12O3	2-Furanpropanoic acid, ethyl ester	Heterocyclic compound	10031-90-0	1192	-
		KMW0373	C9H10O2	Benzoic acid, ethyl ester	Ester	93-89-0	1172	1.43
		w32	C9H18O2	Acetic acid, heptyl ester	Ester	112-06-1	1112	0.42
		D373	C7H12O	2,4-Heptadien-1-ol, (E,E)-	Alcohol	33467-79-7	1004	-
		XMW1096	C12H22O2	Butanoic acid, 1-ethenylhexyl ester	Ester	16491-54-6	1307	-
		D143	C10H12O2	Benzenepropanoic acid, methyl ester	Ester	103-25-3	1279	-
		KMW0508	C10H14O	p-Cymen-7-ol	Alcohol	536-60-7	1289	-
		NMW0037	C10H20O2	Butanoic acid, 3-methyl-, 3-methylbutyl ester	Ester	659-70-1	1104	19.8072
		D350	C6H10O2	2-Pentenoic Acid, 2-methyl-	Acid	3142-72-1	974	-
		XMW1454	C6H6O3	Isomaltol	Heterocyclic compound	3420-59-5	989	-
		XMW1212	C7H8O3	2-Furancarboxylic acid, ethyl ester	Heterocyclic compound	614-99-3	1047	16
		XMW0186	C8H12O	3,5-Octadien-2-one, (E,E)-	Ketone	30086-02-3	1073	0.0005
		KMW0288	C9H18O2	Heptanoic acid, ethyl ester	Ester	106-30-9	1098	0.002
		KMW0320	C9H16O2	Cyclohexanecarboxylic acid, ethyl ester	Ester	3289-28-9	1136	-
		XMW1226	C10H20O2	Hexanoic acid, 2-methylpropyl ester	Ester	105-79-3	1149	5.25
		XMW0654	C10H16O	Ethanone, 1-(1,4-dimethyl-3-cyclohexen-1-yl)-	Terpenoids	43219-68-7	1149	-
		D222	C11H20O2	Hexanoic acid, 3-methyl-2-butenyl ester	Ester	76649-22-4	1284	-
		XMW1244	C11H22O2	Hexanoic acid, pentyl ester	Ester	540-07-8	1287	13.802
		KMW0531	C9H16O	3,6-Nonadien-1-ol, (E,Z)-	Alcohol	56805-23-3	1156	0.003
		KMW0563	C13H22O	5,9-Undecadien-2-one, 6,10-dimethyl-, (E)-	Ketone	3796-70-1	1453	0.01
		D157	C13H16O2	Propanoic acid, 2-methyl-, 3-phenyl-2-propenyl ester	Ester	103-59-3	1586	-
		KMW0645	C15H26O	Levomenol	Terpenoids	23089-26-1	1695	-
		WMW0180	C12H22O2	Ethyl trans-4-decenoate	Ester	76649-16-6	1347	-
		KMW0558	C14H24O2	1,5-Dimethyl-1-vinyl-4-hexenyl butyrate	Ester	78-36-4	1418	-
		WMW0051	C13H20O	β-Ionone	Terpenoids	14901-07-6	1491	7e-06
		D334	C12H22O3	n-Hexylacetoacetic acid ethyl ester	Ester	29214-60-6	1453	-
		XMW1435	C14H22O2	(6,6-dimethyl-2-bicyclo[3.1.1]hept-2-enyl)methyl 2-methylpropanoate	Ester	29021-37-2	1466	-
		KMW0619	C14H24O2	Butanoic acid, 3,7-dimethyl-2,6-octadienyl ester, (E)-	Ester	106-29-6	1562	-
		KMW0503	C8H9NO2	Methyl anthranilate	Ester	134-20-3	1343	0.003
		KMW0500	C11H14O2	Butanoic acid, phenylmethyl ester	Ester	103-37-7	1347	0.376
		D104	C11H20O2	Ethyl cyclohexanepropionate	Ester	10094-36-7	1345	-
		KMW0517	C11H20O	2-Undecenal, E-	Aldehyde	53448-07-0	1366	0.00078
		KMW0554	C13H20O	.alpha.-Ionone	Terpenoids	127-41-3	1426	0.00378
		NMW0183	C7H8O2	Benzenemethanol, 4-hydroxy-	Alcohol	623-05-2	1426	-
		D246	C14H24O2	Propanoic acid, 2-methyl-, 3,7-dimethyl-2,6-octadienyl ester, (Z)-	Ester	2345-24-6	1475	-
		D158	C12H16O3	2-Phenoxyethyl isobutyrate	Ester	103-60-6	1488	-
		XMW1478	C14H24O2	Geranyl isobutyrate	Ester	2345-26-8	1514	0.013
		KMW0609	C14H26O2	Citronellyl butyrate	Ester	141-16-2	1529	-
		XMW0841	C13H16O2	1-Penten-3-one, 1-(4-methoxyphenyl)-4-methyl-	Ketone	103-13-9	1560	-
		KMW0644	C15H24O	1H-Cycloprop[e]azulen-7-ol, decahydro-1,1,7-trimethyl-4-methylene-, [1ar-(1a.alpha.,4a.alpha.,7.beta.,7a.beta.,7b.alpha.)]-	Terpenoids	6750-60-3	1576	-
		D282	C15H26O2	Citronellyl tiglate	Terpenoids	24717-85-9	1658	-
		D83	C16H28O2	Hexanoic acid, 3,7-dimethyl-2,6-octadienyl ester, (E)-	Ester	10032-02-7	1755	0.15
Green	39	KMW0481	C11H22O2	Acetic acid, nonyl ester	Ester	143-13-5	1309	0.6
		WMW0062	C9H18O	3-Nonen-1-ol, (Z)-	Alcohol	10340-23-5	1156	-
		KMW0176	C8H14O	5-Hepten-2-one, 6-methyl-	Ketone	110-93-0	986	0.05
		w32	C9H18O2	Acetic acid, heptyl ester	Ester	112-06-1	1112	0.42
		WMW0100	C9H18O	3-Nonen-1-ol, (E)-	Alcohol	10339-61-4	1143	-
		D373	C7H12O	2,4-Heptadien-1-ol, (E,E)-	Alcohol	33467-79-7	1004	-
		KMW0449	C11H18O2	Bicyclo[2.2.1]heptan-2-ol, 1,7,7-trimethyl-, formate, endo-	Ester	7492-41-3	1226	-
		XMW1096	C12H22O2	Butanoic acid, 1-ethenylhexyl ester	Ester	16491-54-6	1307	-
		KMW0453	C12H20O2	Linalyl acetate	Terpenoids	115-95-7	1257	1
		KMW0328	C10H16O	(+)-(E)-Limonene oxide	Terpenoids	6909-30-4	1139	0.2
		WMW0106	C11H20O2	6-Nonen-1-ol, acetate, (Z)-	Ester	76238-22-7	1308	0.002
		KMW0085	C5H6N2	Pyrazine, methyl-	Heterocyclic compound	109-08-0	829	0.06
		KMW0194	C8H18O	2-Octanol	Alcohol	123-96-6	998	0.0715
		NMW0037	C10H20O2	Butanoic acid, 3-methyl-, 3-methylbutyl ester	Ester	659-70-1	1104	19.8072
		D401	C10H18O	2-Isopropyl-5-methylhex-2-enal	Aldehyde	35158-25-9	1106	-
		QWM0003	C10H16O	2H-Pyran, 3,6-dihydro-4-methyl-2-(2-methyl-1-propenyl)-	Terpenoids	1786-08-9	1154	0.08
		KMW0135	C6H8O	2-Cyclohexen-1-one	Ketone	930-68-7	920	-
		XMW0186	C8H12O	3,5-Octadien-2-one, (E,E)-	Ketone	30086-02-3	1073	0.0005
		WMW0057	C9H16O	6-Nonenal, (Z)-	Aldehyde	2277-19-2	1101	0.00014
		XMW0918	C10H16O	Isocyclocitral	Aldehyde	1335-66-6	1163	-
		XMW1226	C10H20O2	Hexanoic acid, 2-methylpropyl ester	Ester	105-79-3	1149	5.25
		D222	C11H20O2	Hexanoic acid, 3-methyl-2-butenyl ester	Ester	76649-22-4	1284	-
		XMW1244	C11H22O2	Hexanoic acid, pentyl ester	Ester	540-07-8	1287	13.802
		KMW0531	C9H16O	3,6-Nonadien-1-ol, (E,Z)-	Alcohol	56805-23-3	1156	0.003
		KMW0563	C13H22O	5,9-Undecadien-2-one, 6,10-dimethyl-, (E)-	Ketone	3796-70-1	1453	0.01
		D443	C11H16O3	2-Furancarboxylic acid, hexyl ester	Ester	39251-86-0	1436	-
		WMW0180	C12H22O2	Ethyl trans-4-decenoate	Ester	76649-16-6	1347	-
		KMW0545	C12H24O	Dodecanal	Aldehyde	112-54-9	1409	10
		KMW0604	C15H24	(1S,2E,6E,10R)-3,7,11,11-Tetramethylbicyclo[8.1.0]undeca-2,6-diene	Terpenoids	24703-35-3	1495	-
		WMW0075	C15H26O	1,6,10-Dodecatrien-3-ol, 3,7,11-trimethyl-	Terpenoids	7212-44-4	1563	0.01
		D246	C14H24O2	Propanoic acid, 2-methyl-, 3,7-dimethyl-2,6-octadienyl ester, (Z)-	Ester	2345-24-6	1475	-
		D158	C12H16O3	2-Phenoxyethyl isobutyrate	Ester	103-60-6	1488	-
		XMW1478	C14H24O2	Geranyl isobutyrate	Ester	2345-26-8	1514	0.013
		KMW0609	C14H26O2	Citronellyl butyrate	Ester	141-16-2	1529	-
		XMW0750	C14H26O	(E)-Tetradec-2-enal	Aldehyde	51534-36-2	1673	-
		D285	C13H22O3	Cyclopentaneacetic acid, 3-oxo-2-pentyl-, methyl ester	Ester	24851-98-7	1656	0.013
		KMW0193	C10H16	.beta.-Pinene	Terpenoids	127-91-3	981	0.14
		KMW0613	C15H24	.alpha.-Farnesene	Terpenoids	502-61-4	1508	0.087
		KMW0291	C10H18O	Linalool	Terpenoids	78-70-6	1099	0.006
Floral	33	w48	C10H18O	2H-Pyran, tetrahydro-4-methyl-2-(2-methyl-1-propenyl)-	Terpenoids	16409-43-1	1111	0.0002
		XMW0681	C10H16O	6-Octenal, 7-methyl-3-methylene-	Aldehyde	55050-40-3	1147	-
		KMW0342	C10H18O	Citronellal	Terpenoids	106-23-0	1153	0.06
		D219	C8H8O2	BenzAldehyde, 4-methoxy-	Aldehyde	123-11-5	1251	0.0002
		XMW1096	C12H22O2	Butanoic acid, 1-ethenylhexyl ester	Ester	16491-54-6	1307	-
		D143	C10H12O2	Benzenepropanoic acid, methyl ester	Ester	103-25-3	1279	-
		XMW1212	C7H8O3	2-Furancarboxylic acid, ethyl ester	Heterocyclic compound	614-99-3	1047	16
		D133	C11H22O2	4-Heptanol, 2,6-dimethyl-, acetate	Ester	10250-45-0	1092	-
		XMW0776	C10H10O2	Benzoic acid, 2-propenyl ester	Ester	583-04-0	1254	-
		KMW0450	C8H10O2	Benzenemethanol, 4-methoxy-	Phenol	105-13-5	1285	38
		KMW0501	C12H20O2	Dihydrocarvyl acetate	Terpenoids	20777-49-5	1306	-
		D425	C13H20O	3-Cyclohexene-1-carboxAldehyde, 4-(4-methyl-3-pentenyl)-	Aldehyde	37677-14-8	1540	-
		D443	C11H16O3	2-Furancarboxylic acid, hexyl ester	Ester	39251-86-0	1436	-
		KMW0518	C12H20O2	2,6-Octadien-1-ol, 3,7-dimethyl-, acetate, (Z)-	Ester	141-12-8	1362	2
		KMW0545	C12H24O	Dodecanal	Aldehyde	112-54-9	1409	10
		NMW0310	C15H26O	2,6,10-Dodecatrien-1-ol, 3,7,11-trimethyl-	Terpenoids	4602-84-0	1714	1
		WMW0051	C13H20O	β-Ionone	Terpenoids	14901-07-6	1491	7e-06
		XMW0953	C11H14O2	Phenylacetic acid propyl ester	Ester	4606-15-9	1331	-
		XMW1256	C13H20O	2-Butanone, 4-(2,6,6-trimethyl-1,3-cyclohexadien-1-yl)-	Ketone	20483-36-7	1424	-
		WMW0075	C15H26O	1,6,10-Dodecatrien-3-ol, 3,7,11-trimethyl-	Terpenoids	7212-44-4	1563	0.01
		NMW0243	C10H10O2	4-MethoxycinnamAldehyde	Aldehyde	1963-36-6	1566	-
		KMW0540	C10H12O2	Eugenol	Phenol	97-53-0	1358	0.0025
		KMW0523	C11H24O	1-Undecanol	Alcohol	112-42-5	1371	0.05
		KMW0554	C13H20O	.alpha.-Ionone	Terpenoids	127-41-3	1426	0.00378
		XMW1260	C13H24O	1-Cyclohexene-1-propanol, .alpha.,2,6,6-tetramethyl-	Alcohol	3293-47-8	1452	-
		XMW0198	C13H22O	3-Buten-2-ol, 4-(2,6,6-trimethyl-2-cyclohexen-1-yl)-, (3E)-	Alcohol	25312-34-9	1455	-
		XMW1478	C14H24O2	Geranyl isobutyrate	Ester	2345-26-8	1514	0.013
		KMW0609	C14H26O2	Citronellyl butyrate	Ester	141-16-2	1529	-
		XMW0750	C14H26O	(E)-Tetradec-2-enal	Aldehyde	51534-36-2	1673	-
		D285	C13H22O3	Cyclopentaneacetic acid, 3-oxo-2-pentyl-, methyl ester	Ester	24851-98-7	1656	0.013
		D282	C15H26O2	Citronellyl tiglate	Terpenoids	24717-85-9	1658	-
		KMW0693	C15H26O	10-epi-.gamma.-Eudesmol	Terpenoids	15051-81-7	1619	-
		KMW0291	C10H18O	Linalool	Terpenoids	78-70-6	1099	0.006
Waxy	28	KMW0481	C11H22O2	Acetic acid, nonyl ester	Ester	143-13-5	1309	0.6
		KMW0482	C10H16O	2,4-Decadienal, (E,E)-	Aldehyde	25152-84-5	1317	7e-05
		WMW0062	C9H18O	3-Nonen-1-ol, (Z)-	Alcohol	10340-23-5	1156	-
		KMW0342	C10H18O	Citronellal	Terpenoids	106-23-0	1153	0.06
		WMW0100	C9H18O	3-Nonen-1-ol, (E)-	Alcohol	10339-61-4	1143	-
		XMW0294	C11H20O	10-Undecenal	Aldehyde	112-45-8	1297	0.0035
		XMW1096	C12H22O2	Butanoic acid, 1-ethenylhexyl ester	Ester	16491-54-6	1307	-
		WMW0057	C9H16O	6-Nonenal, (Z)-	Aldehyde	2277-19-2	1101	0.00014
		KMW0563	C13H22O	5,9-Undecadien-2-one, 6,10-dimethyl-, (E)-	Ketone	3796-70-1	1453	0.01
		D443	C11H16O3	2-Furancarboxylic acid, hexyl ester	Ester	39251-86-0	1436	-
		KMW0570	C12H22O	2-Dodecenal, (E)-	Aldehyde	20407-84-5	1468	0.0073
		WMW0180	C12H22O2	Ethyl trans-4-decenoate	Ester	76649-16-6	1347	-
		KMW0545	C12H24O	Dodecanal	Aldehyde	112-54-9	1409	10
		D334	C12H22O3	n-Hexylacetoacetic acid ethyl ester	Ester	29214-60-6	1453	-
		w21	C10H14O2	2H-Pyran-2-one, 6-pentyl-	Heterocyclic compound	27593-23-3	1453	0.15
		KMW0619	C14H24O2	Butanoic acid, 3,7-dimethyl-2,6-octadienyl ester, (E)-	Ester	106-29-6	1562	-
		KMW0599	C13H26O2	Dodecanoic acid, methyl ester	Ester	111-82-0	1526	0.0035
		WMW0075	C15H26O	1,6,10-Dodecatrien-3-ol, 3,7,11-trimethyl-	Terpenoids	7212-44-4	1563	0.01
		KMW0537	C15H24	Cyclohexane, 1-ethenyl-1-methyl-2,4-bis(1-methylethenyl)-, (1.alpha.,2.beta.,4.beta.)-	Terpenoids	33880-83-0	1398	-
		KMW0629	C12H26O	1-Dodecanol	Alcohol	112-53-8	1474	1
		KMW0485	C13H26O2	Undecanoic acid, ethyl ester	Ester	627-90-7	1494	1
		KMW0523	C11H24O	1-Undecanol	Alcohol	112-42-5	1371	0.05
		D158	C12H16O3	2-Phenoxyethyl isobutyrate	Ester	103-60-6	1488	-
		KMW0609	C14H26O2	Citronellyl butyrate	Ester	141-16-2	1529	-
		XMW0750	C14H26O	(E)-Tetradec-2-enal	Aldehyde	51534-36-2	1673	-
		NMW0289	C13H26O2	Tridecanoic Acid	Acid	638-53-9	1664	10
		NMW0003	C15H22O	2,6,9,11-Dodecatetraenal, 2,6,10-trimethyl-, (E,E,E)-	Terpenoids	17909-77-2	1752	0.22
		D83	C16H28O2	Hexanoic acid, 3,7-dimethyl-2,6-octadienyl ester, (E)-	Ester	10032-02-7	1755	0.15
Herbal	26	KMW0218	C10H18O	Eucalyptol	Terpenoids	470-82-6	1030	0.015
		XMW0961	C12H20O2	Bornyl acetate	Terpenoids	76-49-3	1285	0.075
		KMW0342	C10H18O	Citronellal	Terpenoids	106-23-0	1153	0.06
		KMW0176	C8H14O	5-Hepten-2-one, 6-methyl-	Ketone	110-93-0	986	0.05
		KMW0449	C11H18O2	Bicyclo[2.2.1]heptan-2-ol, 1,7,7-trimethyl-, formate, endo-	Ester	7492-41-3	1226	-
		WMW0042	C10H16O	Bicyclo[3.1.1]heptan-3-ol, 6,6-dimethyl-2-methylene-	Terpenoids	5947-36-4	1138	-
		NMW0123	C10H20O2	p-Menthane-3,8-diol, cis-1,3,trans-1,4-	Terpenoids	3564-98-5	1301	-
		WMW0040	C10H16	trans-.beta.-Ocimene	Terpenoids	3779-61-1	1049	0.034
		KMW0194	C8H18O	2-Octanol	Alcohol	123-96-6	998	0.0715
		XMW0436	C10H18O	2H-Pyran, 2-ethenyltetrahydro-2,6,6-trimethyl-	Heterocyclic compound	7392-19-0	972	-
		D401	C10H18O	2-Isopropyl-5-methylhex-2-enal	Aldehyde	35158-25-9	1106	-
		QWM0003	C10H16O	2H-Pyran, 3,6-dihydro-4-methyl-2-(2-methyl-1-propenyl)-	Terpenoids	1786-08-9	1154	0.08
		KMW0187	C8H16O	2-Octanone	Ketone	111-13-7	991	0.06
		D133	C11H22O2	4-Heptanol, 2,6-dimethyl-, acetate	Ester	10250-45-0	1092	-
		XMW0918	C10H16O	Isocyclocitral	Aldehyde	1335-66-6	1163	-
		KMW0413	C10H14O	(-)-Carvone	Terpenoids	6485-40-1	1254	0.085
		D402	C10H14O2	Piperitenone oxide	Ketone	35178-55-3	1368	-
		KMW0573	C15H24	(E)-.beta.-Famesene	Terpenoids	18794-84-8	1457	0.087
		D334	C12H22O3	n-Hexylacetoacetic acid ethyl ester	Ester	29214-60-6	1453	-
		NMW0170	C9H8O2	Hydrocoumarin	Heterocyclic compound	119-84-6	1387	-
		KMW0537	C15H24	Cyclohexane, 1-ethenyl-1-methyl-2,4-bis(1-methylethenyl)-, (1.alpha.,2.beta.,4.beta.)-	Terpenoids	33880-83-0	1398	-
		KMW0511	C11H14O2	Butyl benzoate	Ester	136-60-7	1377	-
		KMW0644	C15H24O	1H-Cycloprop[e]azulen-7-ol, decahydro-1,1,7-trimethyl-4-methylene-, [1ar-(1a.alpha.,4a.alpha.,7.beta.,7a.beta.,7b.alpha.)]-	Terpenoids	6750-60-3	1576	-
		NMW0293	C12H12O2	1(3H)-Isobenzofuranone, 3-butylidene-	Heterocyclic compound	551-08-6	1675	-
		KMW0613	C15H24	.alpha.-Farnesene	Terpenoids	502-61-4	1508	0.087
		KMW0172	C10H16	Camphene	Terpenoids	79-92-5	953	26
Citrus	22	KMW0342	C10H18O	Citronellal	Terpenoids	106-23-0	1153	0.06
		KMW0176	C8H14O	5-Hepten-2-one, 6-methyl-	Ketone	110-93-0	986	0.05
		XMW0294	C11H20O	10-Undecenal	Aldehyde	112-45-8	1297	0.0035
		KMW0324	C10H16O	Limonene oxide, cis-	Terpenoids	13837-75-7	1134	0.25
		KMW0453	C12H20O2	Linalyl acetate	Terpenoids	115-95-7	1257	1
		KMW0327	C10H16O	Limonene oxide, trans-	Terpenoids	4959-35-7	1138	0.25
		D425	C13H20O	3-Cyclohexene-1-carboxAldehyde, 4-(4-methyl-3-pentenyl)-	Aldehyde	37677-14-8	1540	-
		KMW0570	C12H22O	2-Dodecenal, (E)-	Aldehyde	20407-84-5	1468	0.0073
		D265	C12H23N	Dodecanenitrile	Nitrogen compounds	2437-25-4	1490	9e-05
		KMW0518	C12H20O2	2,6-Octadien-1-ol, 3,7-dimethyl-, acetate, (Z)-	Ester	141-12-8	1362	2
		KMW0545	C12H24O	Dodecanal	Aldehyde	112-54-9	1409	10
		KMW0573	C15H24	(E)-.beta.-Famesene	Terpenoids	18794-84-8	1457	0.087
		KMW0578	C15H26O2	Butanoic acid, 3-methyl-, 1-ethenyl-1,5-dimethyl-4-hexenyl ester	Ester	1118-27-0	1464	-
		WMW0075	C15H26O	1,6,10-Dodecatrien-3-ol, 3,7,11-trimethyl-	Terpenoids	7212-44-4	1563	0.01
		KMW0517	C11H20O	2-Undecenal, E-	Aldehyde	53448-07-0	1366	0.00078
		KMW0523	C11H24O	1-Undecanol	Alcohol	112-42-5	1371	0.05
		D344	C11H18O	(E,E)-2,4-Undecadienal	Aldehyde	30361-29-6	1430	0.001
		XMW0750	C14H26O	(E)-Tetradec-2-enal	Aldehyde	51534-36-2	1673	-
		NMW0003	C15H22O	2,6,9,11-Dodecatetraenal, 2,6,10-trimethyl-, (E,E,E)-	Terpenoids	17909-77-2	1752	0.22
		KMW0613	C15H24	.alpha.-Farnesene	Terpenoids	502-61-4	1508	0.087
		KMW0178	C10H16	Bicyclo[3.1.0]hexane, 4-methylene-1-(1-methylethyl)-	Terpenoids	3387-41-5	972	0.98
		KMW0282	C9H18O	Nonanal	Aldehyde	124-19-6	1104	0.001
Balsamic	20	D219	C8H8O2	BenzAldehyde, 4-methoxy-	Aldehyde	123-11-5	1251	0.0002
		KMW0449	C11H18O2	Bicyclo[2.2.1]heptan-2-ol, 1,7,7-trimethyl-, formate, endo-	Ester	7492-41-3	1226	-
		WMW0042	C10H16O	Bicyclo[3.1.1]heptan-3-ol, 6,6-dimethyl-2-methylene-	Terpenoids	5947-36-4	1138	-
		D406	C10H16O	2,7-Octadien-4-ol, 2-methyl-6-methylene-, (S)-	Terpenoids	35628-00-3	1147	-
		D143	C10H12O2	Benzenepropanoic acid, methyl ester	Ester	103-25-3	1279	-
		KMW0508	C10H14O	p-Cymen-7-ol	Alcohol	536-60-7	1289	-
		XMW0300	C8H10O	Phenol, 3,5-dimethyl-	Phenol	108-68-9	1171	5
		KMW0115	C8H8	Styrene	Aromatics	100-42-5	893	0.0036
		KMW0257	C10H18O	Bicyclo[3.1.0]hexan-2-ol, 2-methyl-5-(1-methylethyl)-, (1.alpha.,2.beta.,5.alpha.)-	Terpenoids	15537-55-0	1070	-
		KMW0301	C10H18O	Bicyclo[3.1.0]hexan-2-ol, 2-methyl-5-(1-methylethyl)-, (1.alpha.,2.alpha.,5.alpha.)-	Terpenoids	17699-16-0	1070	55
		NMW0084	C10H16O	(-)-Myrtenol	Terpenoids	19894-97-4	1213	-
		XMW0285	C7H6O2	BenzAldehyde, 4-hydroxy-	Aldehyde	123-08-0	1364	10.963
		KMW0668	C10H8O3	2H-1-Benzopyran-2-one, 7-methoxy-	Heterocyclic compound	531-59-9	1732	9.5
		KMW0572	C9H8O2	trans-Cinnamic Acid	Acid	140-10-3	1451	5
		XMW0019	C8H8O2	Acetophenone, 4'-hydroxy-	Ketone	99-93-4	1455	5.5
		D423	C12H14O2	Benzyl tiglate	Ester	37526-88-8	1498	-
		KMW0548	C15H24	[1aR-(1a.alpha.,4.alpha.,4a.beta.,7b.alpha.)]-1a,2,3,4,4a,5,6,7b-octahydro-1,1,4,7-tetramethyl-1H-Cycloprop[e]azulene	Terpenoids	489-40-7	1409	-
		NMW0188	C9H8O2	2-Propenoic Acid, 3-phenyl-	Acid	621-82-9	1435	-
		NMW0046	C10H16O	Bicyclo[3.1.1]heptan-3-ol, 6,6-dimethyl-2-methylene-, [1S-(1.alpha.,3.alpha.,5.alpha.)]-	Terpenoids	547-61-5	1139	-
		KMW0389	C10H18O	endo-Borneol	Terpenoids	507-70-0	1167	0.18
Fresh	18	w48	C10H18O	2H-Pyran, tetrahydro-4-methyl-2-(2-methyl-1-propenyl)-	Terpenoids	16409-43-1	1111	0.0002
		WMW0062	C9H18O	3-Nonen-1-ol, (Z)-	Alcohol	10340-23-5	1156	-
		KMW0324	C10H16O	Limonene oxide, cis-	Terpenoids	13837-75-7	1134	0.25
		KMW0194	C8H18O	2-Octanol	Alcohol	123-96-6	998	0.0715
		XMW0436	C10H18O	2H-Pyran, 2-ethenyltetrahydro-2,6,6-trimethyl-	Heterocyclic compound	7392-19-0	972	-
		NMW0022	C8H10O	Benzenemethanol, .alpha.-methyl-	Alcohol	98-85-1	1061	0.479
		KMW0327	C10H16O	Limonene oxide, trans-	Terpenoids	4959-35-7	1138	0.25
		KMW0563	C13H22O	5,9-Undecadien-2-one, 6,10-dimethyl-, (E)-	Ketone	3796-70-1	1453	0.01
		NMW0310	C15H26O	2,6,10-Dodecatrien-1-ol, 3,7,11-trimethyl-	Terpenoids	4602-84-0	1714	1
		KMW0595	C15H24	1,3-Cyclohexadiene, 5-(1,5-dimethyl-4-hexenyl)-2-methyl-, [S-(R*,S*)]-	Terpenoids	495-60-3	1495	-
		KMW0537	C15H24	Cyclohexane, 1-ethenyl-1-methyl-2,4-bis(1-methylethenyl)-, (1.alpha.,2.beta.,4.beta.)-	Terpenoids	33880-83-0	1398	-
		KMW0500	C11H14O2	Butanoic acid, phenylmethyl ester	Ester	103-37-7	1347	0.376
		KMW0517	C11H20O	2-Undecenal, E-	Aldehyde	53448-07-0	1366	0.00078
		KMW0523	C11H24O	1-Undecanol	Alcohol	112-42-5	1371	0.05
		XMW0143	C15H24	1H-3a,7-Methanoazulene, 2,3,4,7,8,8a-hexahydro-3,6,8,8-tetramethyl-, [3R-(3.alpha.,3a.beta.,7.beta.,8a.alpha.)]-	Terpenoids	469-61-4	1411	-
		KMW0549	C12H22O	4a(2H)-Naphthalenol, octahydro-4,8a-dimethyl-,(4.alpha.,4a.alpha.,8a.beta.)-	Aromatics	19700-21-1	1430	0.00021
		D246	C14H24O2	Propanoic acid, 2-methyl-, 3,7-dimethyl-2,6-octadienyl ester, (Z)-	Ester	2345-24-6	1475	-
		KMW0148	C10H16	.alpha.-Pinene	Terpenoids	80-56-8	937	0.274

## Sheet: Table S8
Table S8. Mantel test correlation between sensory attributes (aroma & taste) and key volatile compounds (terpenoids & esters) of 'Biqi' distilled liquor
Sensory	env	r	p
Aroma	β-Caryophyllene	0.56062	0.333333
Aroma	β-Cedrene	0.95103	0.166667
Aroma	Cedrene	0.997777	0.166667
Aroma	β-Elemen	0.989267	0.166667
Aroma	Longifolene	0.929393	0.333333
Aroma	α-Humulene	0.991383	0.166667
Aroma	α-Curcumene	0.55257	0.333333
Aroma	(-)-Aristolene	0.997609	0.166667
Aroma	β-Gurjenene	0.8561	0.333333
Aroma	Linalool	-0.901517	1
Aroma	γ-Terpinene	0.710535	0.166667
Aroma	α-Terpinene	-0.793066	0.833333
Aroma	Norbornane	0.943779	0.166667
Aroma	p-Mentha-1,5-dien-8-ol	-0.478237	0.666667
Aroma	p-Menth-8-en-1-ol,stereoisomer	-0.543949	0.833333
Aroma	3-Pinanol	0.74935	0.166667
Aroma	3,4,5,6-2H4-Methyl 2-Hydroxybenzoate	-0.326476	0.666667
Aroma	Ethyl 9-decenoate	0.675181	0.333333
Aroma	Formic acid butyl ester	0.973373	0.333333
Aroma	Dodecanoic acid,ethyl ester	0.198785	0.666667
Aroma	Butanoic acid,hexyl ester	0.98181	0.333333
Aroma	Benzoic acid,ethyl ester	-0.729575	0.833333
Aroma	1-Butanol,3-methyl-,acetate	-0.381011	0.666667
Aroma	Heptanoic acid,ethyl ester	-0.655334	1
Aroma	Isobornyl formate	0.285263	0.5
Aroma	Propanoic acid,2-methyl-,ethyl ester	0.909589	0.166667
Aroma	Butanoic acid,heptyl ester	0.912493	0.166667
Aroma	Benzoic acid,methyl ester	-0.792573	0.833333
Aroma	Hexanoic acid,propyl ester	0.619786	0.333333
Aroma	Octanoic acid,methyl ester	0.432743	0.5
Taste	β-Caryophyllene	0.56062	0.333333
Taste	β-Cedrene	0.95103	0.166667
Taste	Cedrene	0.997777	0.166667
Taste	β-Elemen	0.989267	0.166667
Taste	Longifolene	0.929393	0.333333
Taste	α-Humulene	0.991383	0.166667
Taste	α-Curcumene	0.55257	0.333333
Taste	(-)-Aristolene	0.997609	0.166667
Taste	β-Gurjenene	0.8561	0.333333
Taste	Linalool	-0.901517	1
Taste	γ-Terpinene	0.710535	0.166667
Taste	α-Terpinene	-0.793066	0.833333
Taste	Norbornane	0.943779	0.166667
Taste	p-Mentha-1,5-dien-8-ol	-0.478237	0.666667
Taste	p-Menth-8-en-1-ol,stereoisomer	-0.543949	0.833333
Taste	3-Pinanol	0.74935	0.166667
Taste	3,4,5,6-2H4-Methyl 2-Hydroxybenzoate	-0.326476	0.666667
Taste	Ethyl 9-decenoate	0.675181	0.333333
Taste	Formic acid butyl ester	0.973373	0.333333
Taste	Dodecanoic acid,ethyl ester	0.198785	0.666667
Taste	Butanoic acid,hexyl ester	0.98181	0.333333
Taste	Benzoic acid,ethyl ester	-0.729575	0.833333
Taste	1-Butanol,3-methyl-,acetate	-0.381011	0.666667
Taste	Heptanoic acid,ethyl ester	-0.655334	1
Taste	Isobornyl formate	0.285263	0.5
Taste	Propanoic acid,2-methyl-,ethyl ester	0.909589	0.166667
Taste	Butanoic acid,heptyl ester	0.912493	0.166667
Taste	Benzoic acid,methyl ester	-0.792573	0.833333
Taste	Hexanoic acid,propyl ester	0.619786	0.333333
Taste	Octanoic acid,methyl ester	0.432743	0.5
